# Supplementary material for: High expression of the underexplored SLC4A11 protein-coding transcript is specific to the corneal endothelium
Source: Sci Rep. 2026 May 11;16:21446. doi: 10.1038/s41598-026-51987-w (PMC13351061; doi:10.1038/s41598-026-51987-w)
Supplement: Supplementary file 1 — Supplementary Material 1 [file 41598_2026_51987_MOESM1_ESM.gtf]

chr20	transdecoder	CDS	3237544	3237574	.	-	0	gene_id "ENSG00000088836.14"; gene_name "slc4a11"; transcript_id "cds.MSTRG.58852.10.p1";cds.MSTRG.58852.10.p1;Parent=MSTRG.58852.10.p1;
chr20	transdecoder	CDS	3234742	3234894	.	-	2	gene_id "ENSG00000088836.14"; gene_name "slc4a11"; transcript_id "cds.MSTRG.58852.10.p1";cds.MSTRG.58852.10.p1;Parent=MSTRG.58852.10.p1;
chr20	transdecoder	CDS	3234568	3234617	.	-	2	gene_id "ENSG00000088836.14"; gene_name "slc4a11"; transcript_id "cds.MSTRG.58852.10.p1";cds.MSTRG.58852.10.p1;Parent=MSTRG.58852.10.p1;
chr20	transdecoder	CDS	3234083	3234314	.	-	0	gene_id "ENSG00000088836.14"; gene_name "slc4a11"; transcript_id "cds.MSTRG.58852.10.p1";cds.MSTRG.58852.10.p1;Parent=MSTRG.58852.10.p1;
chr20	transdecoder	CDS	3233921	3234002	.	-	2	gene_id "ENSG00000088836.14"; gene_name "slc4a11"; transcript_id "cds.MSTRG.58852.10.p1";cds.MSTRG.58852.10.p1;Parent=MSTRG.58852.10.p1;
chr20	transdecoder	CDS	3233514	3233637	.	-	1	gene_id "ENSG00000088836.14"; gene_name "slc4a11"; transcript_id "cds.MSTRG.58852.10.p1";cds.MSTRG.58852.10.p1;Parent=MSTRG.58852.10.p1;
chr20	transdecoder	CDS	3231330	3231548	.	-	0	gene_id "ENSG00000088836.14"; gene_name "slc4a11"; transcript_id "cds.MSTRG.58852.10.p1";cds.MSTRG.58852.10.p1;Parent=MSTRG.58852.10.p1;
chr20	transdecoder	CDS	3231149	3231242	.	-	0	gene_id "ENSG00000088836.14"; gene_name "slc4a11"; transcript_id "cds.MSTRG.58852.10.p1";cds.MSTRG.58852.10.p1;Parent=MSTRG.58852.10.p1;
chr20	transdecoder	CDS	3230933	3231058	.	-	2	gene_id "ENSG00000088836.14"; gene_name "slc4a11"; transcript_id "cds.MSTRG.58852.10.p1";cds.MSTRG.58852.10.p1;Parent=MSTRG.58852.10.p1;
chr20	transdecoder	CDS	3230732	3230845	.	-	2	gene_id "ENSG00000088836.14"; gene_name "slc4a11"; transcript_id "cds.MSTRG.58852.10.p1";cds.MSTRG.58852.10.p1;Parent=MSTRG.58852.10.p1;
chr20	transdecoder	CDS	3230515	3230647	.	-	2	gene_id "ENSG00000088836.14"; gene_name "slc4a11"; transcript_id "cds.MSTRG.58852.10.p1";cds.MSTRG.58852.10.p1;Parent=MSTRG.58852.10.p1;
chr20	transdecoder	CDS	3230187	3230260	.	-	1	gene_id "ENSG00000088836.14"; gene_name "slc4a11"; transcript_id "cds.MSTRG.58852.10.p1";cds.MSTRG.58852.10.p1;Parent=MSTRG.58852.10.p1;
chr20	transdecoder	CDS	3229524	3229776	.	-	2	gene_id "ENSG00000088836.14"; gene_name "slc4a11"; transcript_id "cds.MSTRG.58852.10.p1";cds.MSTRG.58852.10.p1;Parent=MSTRG.58852.10.p1;
chr20	transdecoder	CDS	3229346	3229452	.	-	1	gene_id "ENSG00000088836.14"; gene_name "slc4a11"; transcript_id "cds.MSTRG.58852.10.p1";cds.MSTRG.58852.10.p1;Parent=MSTRG.58852.10.p1;
chr20	transdecoder	CDS	3229095	3229213	.	-	2	gene_id "ENSG00000088836.14"; gene_name "slc4a11"; transcript_id "cds.MSTRG.58852.10.p1";cds.MSTRG.58852.10.p1;Parent=MSTRG.58852.10.p1;
chr20	transdecoder	CDS	3228841	3229011	.	-	0	gene_id "ENSG00000088836.14"; gene_name "slc4a11"; transcript_id "cds.MSTRG.58852.10.p1";cds.MSTRG.58852.10.p1;Parent=MSTRG.58852.10.p1;
chr20	transdecoder	CDS	3229346	3229511	.	-	0	gene_id "ENSG00000088836.14"; gene_name "slc4a11"; transcript_id "cds.MSTRG.58852.21.p1";cds.MSTRG.58852.21.p1;Parent=MSTRG.58852.21.p1;
chr20	transdecoder	CDS	3229095	3229263	.	-	2	gene_id "ENSG00000088836.14"; gene_name "slc4a11"; transcript_id "cds.MSTRG.58852.21.p1";cds.MSTRG.58852.21.p1;Parent=MSTRG.58852.21.p1;
chr20	transdecoder	CDS	3228838	3229011	.	-	1	gene_id "ENSG00000088836.14"; gene_name "slc4a11"; transcript_id "cds.MSTRG.58852.21.p1";cds.MSTRG.58852.21.p1;Parent=MSTRG.58852.21.p1;
chr20	transdecoder	CDS	3228512	3228707	.	-	1	gene_id "ENSG00000088836.14"; gene_name "slc4a11"; transcript_id "cds.MSTRG.58852.21.p1";cds.MSTRG.58852.21.p1;Parent=MSTRG.58852.21.p1;
chr20	transdecoder	CDS	3228259	3228428	.	-	0	gene_id "ENSG00000088836.14"; gene_name "slc4a11"; transcript_id "cds.MSTRG.58852.21.p1";cds.MSTRG.58852.21.p1;Parent=MSTRG.58852.21.p1;
chr20	transdecoder	CDS	3227787	3227856	.	-	1	gene_id "ENSG00000088836.14"; gene_name "slc4a11"; transcript_id "cds.MSTRG.58852.21.p1";cds.MSTRG.58852.21.p1;Parent=MSTRG.58852.21.p1;
