# Supplementary material for: High expression of the underexplored SLC4A11 protein-coding transcript is specific to the corneal endothelium
Source: Sci Rep. 2026 May 11;16:21446. doi: 10.1038/s41598-026-51987-w (PMC13351061; doi:10.1038/s41598-026-51987-w)
Supplement: Supplementary file 2 — Supplementary Material 2 [file 41598_2026_51987_MOESM2_ESM.xlsx]

## Sheet: Sheet1
Transcript_name in literature*	Transcript_name in RefSeq	RefSeq_ID	ENSEMBL_ID	Custom_GTF_ID
-	Transcript variant 4	NR_135000	ENST00000474451	ENST00000474451
-	Transcript variant 5	NM_001363745	ENST00000647296	ENST00000647296
Transcript variant 3/ SLC4A11-C	Transcript variant 3	NM_001174089	ENST00000642402	ENST00000642402
Transcript variant 1/ SLC4A11-A	Transcript variant 1	NM_001174090	ENST00000380059	ENST00000380059
Transcript variant 2/ SLC4A11-B	Transcript variant 2	NM_032034	ENST00000380056	ENST00000380056
-	-	-	ENST00000437836	ENST00000437836
-	-	-	ENST00000470631	ENST00000470631
-	-	-	ENST00000488544	ENST00000488544
-	-	-	ENST00000644011	ENST00000644011
-	-	-	ENST00000644692	ENST00000644692
-	-	-	ENST00000645524	ENST00000645524
-	-	-	ENST00000644862	ENST00000644862
-	-	-	-	MSTRG.58852.10
-	-	-	-	MSTRG.58852.21
-	Transcript variant 6	NM_001400277	-	NM_001400277
-	Transcript variant 7	NM_001400278	-	NM_001400278
-	Transcript variant 8	NM_001400279	-	NM_001400279
-	Transcript variant 9	NM_001400280	-	NM_001400280
-	Transcript variant 10	NR_174470	-	NR_174470
-	Transcript variant 11	NR_174471	-	NR_174471
-	Transcript variant X1	XM_017028093	-	XM_017028093
-	Transcript variant X5	XM_017028094	-	XM_017028094
-	Transcript variant X4	XM_017028096	-	XM_017028096
-	Transcript variant X9	XM_017028097	-	XM_017028097
-	Transcript variant X2	XM_047440540	-	XM_047440540
-	Transcript variant X3	XM_047440541	-	XM_047440541
-	Transcript variant X7	XM_047440542	-	XM_047440542
-	Transcript variant X7	XM_047440543	-	XM_047440543
-	Transcript variant X8	XM_047440544	-	XM_047440544
* Publications
1. Kao L, Azimov R, Shao XM, Frausto RF, Abuladze N, Newman D, Aldave AJ, Kurtz I. Multifunctional ion transport properties of human SLC4A11: comparison of the SLC4A11-B and SLC4A11-C variants. Am J Physiol Cell Physiol. 2016 Nov 1;311(5):C820-C830. doi: 10.1152/ajpcell.00233.2016. Epub 2016 Aug 31. PMID: 27581649; PMCID: PMC5130583.
2. Malhotra D, Loganathan SK, Chiu AM, Lukowski CM, Casey JR. Human Corneal Expression of SLC4A11, a Gene Mutated in Endothelial Corneal Dystrophies. Sci Rep. 2019 Jul 4;9(1):9681. doi: 10.1038/s41598-019-46094-y. PMID: 31273259; PMCID: PMC6609610.
