# Supplementary material for: High expression of the underexplored SLC4A11 protein-coding transcript is specific to the corneal endothelium
Source: Sci Rep. 2026 May 11;16:21446. doi: 10.1038/s41598-026-51987-w (PMC13351061; doi:10.1038/s41598-026-51987-w)
Supplement: Supplementary file 3 — Supplementary Material 3 [file 41598_2026_51987_MOESM3_ESM.gtf]

chr20	StringTie	transcript	3227417	3237892	.	-	.	transcript_id "ENST00000380056.7"; gene_id "ENSG00000088836.14"; gene_name "SLC4A11"; xloc "XLOC_070669"; ref_gene_id "ENSG00000088836.14"; contained_in "XM_047440540.1"; cmp_ref "ENST00000380056.7"; class_code "="; tss_id "TSS128403";
chr20	StringTie	exon	3227417	3227856	.	-	.	transcript_id "ENST00000380056.7"; gene_id "ENSG00000088836.14"; exon_number "1";
chr20	StringTie	exon	3228259	3228428	.	-	.	transcript_id "ENST00000380056.7"; gene_id "ENSG00000088836.14"; exon_number "2";
chr20	StringTie	exon	3228512	3228707	.	-	.	transcript_id "ENST00000380056.7"; gene_id "ENSG00000088836.14"; exon_number "3";
chr20	StringTie	exon	3228838	3229011	.	-	.	transcript_id "ENST00000380056.7"; gene_id "ENSG00000088836.14"; exon_number "4";
chr20	StringTie	exon	3229095	3229263	.	-	.	transcript_id "ENST00000380056.7"; gene_id "ENSG00000088836.14"; exon_number "5";
chr20	StringTie	exon	3229346	3229452	.	-	.	transcript_id "ENST00000380056.7"; gene_id "ENSG00000088836.14"; exon_number "6";
chr20	StringTie	exon	3229524	3229776	.	-	.	transcript_id "ENST00000380056.7"; gene_id "ENSG00000088836.14"; exon_number "7";
chr20	StringTie	exon	3230187	3230260	.	-	.	transcript_id "ENST00000380056.7"; gene_id "ENSG00000088836.14"; exon_number "8";
chr20	StringTie	exon	3230515	3230647	.	-	.	transcript_id "ENST00000380056.7"; gene_id "ENSG00000088836.14"; exon_number "9";
chr20	StringTie	exon	3230732	3230845	.	-	.	transcript_id "ENST00000380056.7"; gene_id "ENSG00000088836.14"; exon_number "10";
chr20	StringTie	exon	3230933	3231058	.	-	.	transcript_id "ENST00000380056.7"; gene_id "ENSG00000088836.14"; exon_number "11";
chr20	StringTie	exon	3231149	3231242	.	-	.	transcript_id "ENST00000380056.7"; gene_id "ENSG00000088836.14"; exon_number "12";
chr20	StringTie	exon	3231330	3231548	.	-	.	transcript_id "ENST00000380056.7"; gene_id "ENSG00000088836.14"; exon_number "13";
chr20	StringTie	exon	3233514	3233637	.	-	.	transcript_id "ENST00000380056.7"; gene_id "ENSG00000088836.14"; exon_number "14";
chr20	StringTie	exon	3233921	3234002	.	-	.	transcript_id "ENST00000380056.7"; gene_id "ENSG00000088836.14"; exon_number "15";
chr20	StringTie	exon	3234083	3234314	.	-	.	transcript_id "ENST00000380056.7"; gene_id "ENSG00000088836.14"; exon_number "16";
chr20	StringTie	exon	3234568	3234617	.	-	.	transcript_id "ENST00000380056.7"; gene_id "ENSG00000088836.14"; exon_number "17";
chr20	StringTie	exon	3234742	3234894	.	-	.	transcript_id "ENST00000380056.7"; gene_id "ENSG00000088836.14"; exon_number "18";
chr20	StringTie	exon	3237544	3237892	.	-	.	transcript_id "ENST00000380056.7"; gene_id "ENSG00000088836.14"; exon_number "19";
chr20	StringTie	transcript	3227417	3238189	.	-	.	transcript_id "XM_017028093.2"; gene_id "ENSG00000088836.14"; gene_name "SLC4A11"; xloc "XLOC_070669"; ref_gene_id "ENSG00000088836.14"; cmp_ref "XM_017028093.2"; class_code "="; tss_id "TSS128404";
chr20	StringTie	exon	3227417	3227856	.	-	.	transcript_id "XM_017028093.2"; gene_id "ENSG00000088836.14"; exon_number "1";
chr20	StringTie	exon	3228259	3228428	.	-	.	transcript_id "XM_017028093.2"; gene_id "ENSG00000088836.14"; exon_number "2";
chr20	StringTie	exon	3228512	3228707	.	-	.	transcript_id "XM_017028093.2"; gene_id "ENSG00000088836.14"; exon_number "3";
chr20	StringTie	exon	3228838	3229011	.	-	.	transcript_id "XM_017028093.2"; gene_id "ENSG00000088836.14"; exon_number "4";
chr20	StringTie	exon	3229095	3229213	.	-	.	transcript_id "XM_017028093.2"; gene_id "ENSG00000088836.14"; exon_number "5";
chr20	StringTie	exon	3229346	3229452	.	-	.	transcript_id "XM_017028093.2"; gene_id "ENSG00000088836.14"; exon_number "6";
chr20	StringTie	exon	3229524	3229706	.	-	.	transcript_id "XM_017028093.2"; gene_id "ENSG00000088836.14"; exon_number "7";
chr20	StringTie	exon	3230187	3230260	.	-	.	transcript_id "XM_017028093.2"; gene_id "ENSG00000088836.14"; exon_number "8";
chr20	StringTie	exon	3230515	3230647	.	-	.	transcript_id "XM_017028093.2"; gene_id "ENSG00000088836.14"; exon_number "9";
chr20	StringTie	exon	3230732	3230845	.	-	.	transcript_id "XM_017028093.2"; gene_id "ENSG00000088836.14"; exon_number "10";
chr20	StringTie	exon	3230933	3231058	.	-	.	transcript_id "XM_017028093.2"; gene_id "ENSG00000088836.14"; exon_number "11";
chr20	StringTie	exon	3231149	3231242	.	-	.	transcript_id "XM_017028093.2"; gene_id "ENSG00000088836.14"; exon_number "12";
chr20	StringTie	exon	3231330	3231548	.	-	.	transcript_id "XM_017028093.2"; gene_id "ENSG00000088836.14"; exon_number "13";
chr20	StringTie	exon	3233514	3233637	.	-	.	transcript_id "XM_017028093.2"; gene_id "ENSG00000088836.14"; exon_number "14";
chr20	StringTie	exon	3233921	3234002	.	-	.	transcript_id "XM_017028093.2"; gene_id "ENSG00000088836.14"; exon_number "15";
chr20	StringTie	exon	3234083	3234314	.	-	.	transcript_id "XM_017028093.2"; gene_id "ENSG00000088836.14"; exon_number "16";
chr20	StringTie	exon	3234568	3234617	.	-	.	transcript_id "XM_017028093.2"; gene_id "ENSG00000088836.14"; exon_number "17";
chr20	StringTie	exon	3234742	3234894	.	-	.	transcript_id "XM_017028093.2"; gene_id "ENSG00000088836.14"; exon_number "18";
chr20	StringTie	exon	3237544	3237588	.	-	.	transcript_id "XM_017028093.2"; gene_id "ENSG00000088836.14"; exon_number "19";
chr20	StringTie	exon	3237893	3238189	.	-	.	transcript_id "XM_017028093.2"; gene_id "ENSG00000088836.14"; exon_number "20";
chr20	StringTie	transcript	3227417	3238189	.	-	.	transcript_id "ENST00000380059.7"; gene_id "ENSG00000088836.14"; gene_name "SLC4A11"; xloc "XLOC_070669"; ref_gene_id "ENSG00000088836.14"; cmp_ref "ENST00000380059.7"; class_code "="; tss_id "TSS128404";
chr20	StringTie	exon	3227417	3227856	.	-	.	transcript_id "ENST00000380059.7"; gene_id "ENSG00000088836.14"; exon_number "1";
chr20	StringTie	exon	3228259	3228428	.	-	.	transcript_id "ENST00000380059.7"; gene_id "ENSG00000088836.14"; exon_number "2";
chr20	StringTie	exon	3228512	3228707	.	-	.	transcript_id "ENST00000380059.7"; gene_id "ENSG00000088836.14"; exon_number "3";
chr20	StringTie	exon	3228838	3229011	.	-	.	transcript_id "ENST00000380059.7"; gene_id "ENSG00000088836.14"; exon_number "4";
chr20	StringTie	exon	3229095	3229263	.	-	.	transcript_id "ENST00000380059.7"; gene_id "ENSG00000088836.14"; exon_number "5";
chr20	StringTie	exon	3229346	3229452	.	-	.	transcript_id "ENST00000380059.7"; gene_id "ENSG00000088836.14"; exon_number "6";
chr20	StringTie	exon	3229524	3229776	.	-	.	transcript_id "ENST00000380059.7"; gene_id "ENSG00000088836.14"; exon_number "7";
chr20	StringTie	exon	3230187	3230260	.	-	.	transcript_id "ENST00000380059.7"; gene_id "ENSG00000088836.14"; exon_number "8";
chr20	StringTie	exon	3230515	3230647	.	-	.	transcript_id "ENST00000380059.7"; gene_id "ENSG00000088836.14"; exon_number "9";
chr20	StringTie	exon	3230732	3230845	.	-	.	transcript_id "ENST00000380059.7"; gene_id "ENSG00000088836.14"; exon_number "10";
chr20	StringTie	exon	3230933	3231058	.	-	.	transcript_id "ENST00000380059.7"; gene_id "ENSG00000088836.14"; exon_number "11";
chr20	StringTie	exon	3231149	3231242	.	-	.	transcript_id "ENST00000380059.7"; gene_id "ENSG00000088836.14"; exon_number "12";
chr20	StringTie	exon	3231330	3231548	.	-	.	transcript_id "ENST00000380059.7"; gene_id "ENSG00000088836.14"; exon_number "13";
chr20	StringTie	exon	3233514	3233637	.	-	.	transcript_id "ENST00000380059.7"; gene_id "ENSG00000088836.14"; exon_number "14";
chr20	StringTie	exon	3233921	3234002	.	-	.	transcript_id "ENST00000380059.7"; gene_id "ENSG00000088836.14"; exon_number "15";
chr20	StringTie	exon	3234083	3234314	.	-	.	transcript_id "ENST00000380059.7"; gene_id "ENSG00000088836.14"; exon_number "16";
chr20	StringTie	exon	3234568	3234617	.	-	.	transcript_id "ENST00000380059.7"; gene_id "ENSG00000088836.14"; exon_number "17";
chr20	StringTie	exon	3234742	3234894	.	-	.	transcript_id "ENST00000380059.7"; gene_id "ENSG00000088836.14"; exon_number "18";
chr20	StringTie	exon	3237544	3237588	.	-	.	transcript_id "ENST00000380059.7"; gene_id "ENSG00000088836.14"; exon_number "19";
chr20	StringTie	exon	3237893	3238189	.	-	.	transcript_id "ENST00000380059.7"; gene_id "ENSG00000088836.14"; exon_number "20";
chr20	StringTie	transcript	3227417	3238863	.	-	.	transcript_id "XM_017028094.2"; gene_id "ENSG00000088836.14"; gene_name "SLC4A11"; xloc "XLOC_070669"; ref_gene_id "ENSG00000088836.14"; cmp_ref "XM_017028094.2"; class_code "="; tss_id "TSS128405";
chr20	StringTie	exon	3227417	3227856	.	-	.	transcript_id "XM_017028094.2"; gene_id "ENSG00000088836.14"; exon_number "1";
chr20	StringTie	exon	3228259	3228428	.	-	.	transcript_id "XM_017028094.2"; gene_id "ENSG00000088836.14"; exon_number "2";
chr20	StringTie	exon	3228512	3228707	.	-	.	transcript_id "XM_017028094.2"; gene_id "ENSG00000088836.14"; exon_number "3";
chr20	StringTie	exon	3228838	3229011	.	-	.	transcript_id "XM_017028094.2"; gene_id "ENSG00000088836.14"; exon_number "4";
chr20	StringTie	exon	3229095	3229263	.	-	.	transcript_id "XM_017028094.2"; gene_id "ENSG00000088836.14"; exon_number "5";
chr20	StringTie	exon	3229346	3229452	.	-	.	transcript_id "XM_017028094.2"; gene_id "ENSG00000088836.14"; exon_number "6";
chr20	StringTie	exon	3229524	3229776	.	-	.	transcript_id "XM_017028094.2"; gene_id "ENSG00000088836.14"; exon_number "7";
chr20	StringTie	exon	3230187	3230260	.	-	.	transcript_id "XM_017028094.2"; gene_id "ENSG00000088836.14"; exon_number "8";
chr20	StringTie	exon	3230515	3230647	.	-	.	transcript_id "XM_017028094.2"; gene_id "ENSG00000088836.14"; exon_number "9";
chr20	StringTie	exon	3230732	3230845	.	-	.	transcript_id "XM_017028094.2"; gene_id "ENSG00000088836.14"; exon_number "10";
chr20	StringTie	exon	3230933	3231058	.	-	.	transcript_id "XM_017028094.2"; gene_id "ENSG00000088836.14"; exon_number "11";
chr20	StringTie	exon	3231149	3231242	.	-	.	transcript_id "XM_017028094.2"; gene_id "ENSG00000088836.14"; exon_number "12";
chr20	StringTie	exon	3231330	3231548	.	-	.	transcript_id "XM_017028094.2"; gene_id "ENSG00000088836.14"; exon_number "13";
chr20	StringTie	exon	3233514	3233637	.	-	.	transcript_id "XM_017028094.2"; gene_id "ENSG00000088836.14"; exon_number "14";
chr20	StringTie	exon	3233921	3234002	.	-	.	transcript_id "XM_017028094.2"; gene_id "ENSG00000088836.14"; exon_number "15";
chr20	StringTie	exon	3234083	3234314	.	-	.	transcript_id "XM_017028094.2"; gene_id "ENSG00000088836.14"; exon_number "16";
chr20	StringTie	exon	3234568	3234617	.	-	.	transcript_id "XM_017028094.2"; gene_id "ENSG00000088836.14"; exon_number "17";
chr20	StringTie	exon	3234742	3234894	.	-	.	transcript_id "XM_017028094.2"; gene_id "ENSG00000088836.14"; exon_number "18";
chr20	StringTie	exon	3237544	3237588	.	-	.	transcript_id "XM_017028094.2"; gene_id "ENSG00000088836.14"; exon_number "19";
chr20	StringTie	exon	3238845	3238863	.	-	.	transcript_id "XM_017028094.2"; gene_id "ENSG00000088836.14"; exon_number "20";
chr20	StringTie	transcript	3227417	3239347	.	-	.	transcript_id "XM_047440542.1"; gene_id "ENSG00000088836.14"; gene_name "SLC4A11"; xloc "XLOC_070669"; ref_gene_id "ENSG00000088836.14"; cmp_ref "XM_047440542.1"; class_code "="; tss_id "TSS128406";
chr20	StringTie	exon	3227417	3227856	.	-	.	transcript_id "XM_047440542.1"; gene_id "ENSG00000088836.14"; exon_number "1";
chr20	StringTie	exon	3228259	3228428	.	-	.	transcript_id "XM_047440542.1"; gene_id "ENSG00000088836.14"; exon_number "2";
chr20	StringTie	exon	3228512	3228707	.	-	.	transcript_id "XM_047440542.1"; gene_id "ENSG00000088836.14"; exon_number "3";
chr20	StringTie	exon	3228838	3229011	.	-	.	transcript_id "XM_047440542.1"; gene_id "ENSG00000088836.14"; exon_number "4";
chr20	StringTie	exon	3229095	3229213	.	-	.	transcript_id "XM_047440542.1"; gene_id "ENSG00000088836.14"; exon_number "5";
chr20	StringTie	exon	3229346	3229452	.	-	.	transcript_id "XM_047440542.1"; gene_id "ENSG00000088836.14"; exon_number "6";
chr20	StringTie	exon	3229524	3229706	.	-	.	transcript_id "XM_047440542.1"; gene_id "ENSG00000088836.14"; exon_number "7";
chr20	StringTie	exon	3230187	3230260	.	-	.	transcript_id "XM_047440542.1"; gene_id "ENSG00000088836.14"; exon_number "8";
chr20	StringTie	exon	3230515	3230647	.	-	.	transcript_id "XM_047440542.1"; gene_id "ENSG00000088836.14"; exon_number "9";
chr20	StringTie	exon	3230732	3230845	.	-	.	transcript_id "XM_047440542.1"; gene_id "ENSG00000088836.14"; exon_number "10";
chr20	StringTie	exon	3230933	3231058	.	-	.	transcript_id "XM_047440542.1"; gene_id "ENSG00000088836.14"; exon_number "11";
chr20	StringTie	exon	3231149	3231242	.	-	.	transcript_id "XM_047440542.1"; gene_id "ENSG00000088836.14"; exon_number "12";
chr20	StringTie	exon	3231330	3231548	.	-	.	transcript_id "XM_047440542.1"; gene_id "ENSG00000088836.14"; exon_number "13";
chr20	StringTie	exon	3233514	3233637	.	-	.	transcript_id "XM_047440542.1"; gene_id "ENSG00000088836.14"; exon_number "14";
chr20	StringTie	exon	3233921	3234002	.	-	.	transcript_id "XM_047440542.1"; gene_id "ENSG00000088836.14"; exon_number "15";
chr20	StringTie	exon	3234083	3234314	.	-	.	transcript_id "XM_047440542.1"; gene_id "ENSG00000088836.14"; exon_number "16";
chr20	StringTie	exon	3234568	3234617	.	-	.	transcript_id "XM_047440542.1"; gene_id "ENSG00000088836.14"; exon_number "17";
chr20	StringTie	exon	3234742	3234894	.	-	.	transcript_id "XM_047440542.1"; gene_id "ENSG00000088836.14"; exon_number "18";
chr20	StringTie	exon	3237544	3237588	.	-	.	transcript_id "XM_047440542.1"; gene_id "ENSG00000088836.14"; exon_number "19";
chr20	StringTie	exon	3239095	3239347	.	-	.	transcript_id "XM_047440542.1"; gene_id "ENSG00000088836.14"; exon_number "20";
chr20	StringTie	transcript	3227417	3239347	.	-	.	transcript_id "XM_047440540.1"; gene_id "ENSG00000088836.14"; gene_name "SLC4A11"; xloc "XLOC_070669"; ref_gene_id "ENSG00000088836.14"; cmp_ref "XM_047440540.1"; class_code "="; tss_id "TSS128406";
chr20	StringTie	exon	3227417	3227856	.	-	.	transcript_id "XM_047440540.1"; gene_id "ENSG00000088836.14"; exon_number "1";
chr20	StringTie	exon	3228259	3228428	.	-	.	transcript_id "XM_047440540.1"; gene_id "ENSG00000088836.14"; exon_number "2";
chr20	StringTie	exon	3228512	3228707	.	-	.	transcript_id "XM_047440540.1"; gene_id "ENSG00000088836.14"; exon_number "3";
chr20	StringTie	exon	3228838	3229011	.	-	.	transcript_id "XM_047440540.1"; gene_id "ENSG00000088836.14"; exon_number "4";
chr20	StringTie	exon	3229095	3229263	.	-	.	transcript_id "XM_047440540.1"; gene_id "ENSG00000088836.14"; exon_number "5";
chr20	StringTie	exon	3229346	3229452	.	-	.	transcript_id "XM_047440540.1"; gene_id "ENSG00000088836.14"; exon_number "6";
chr20	StringTie	exon	3229524	3229776	.	-	.	transcript_id "XM_047440540.1"; gene_id "ENSG00000088836.14"; exon_number "7";
chr20	StringTie	exon	3230187	3230260	.	-	.	transcript_id "XM_047440540.1"; gene_id "ENSG00000088836.14"; exon_number "8";
chr20	StringTie	exon	3230515	3230647	.	-	.	transcript_id "XM_047440540.1"; gene_id "ENSG00000088836.14"; exon_number "9";
chr20	StringTie	exon	3230732	3230845	.	-	.	transcript_id "XM_047440540.1"; gene_id "ENSG00000088836.14"; exon_number "10";
chr20	StringTie	exon	3230933	3231058	.	-	.	transcript_id "XM_047440540.1"; gene_id "ENSG00000088836.14"; exon_number "11";
chr20	StringTie	exon	3231149	3231242	.	-	.	transcript_id "XM_047440540.1"; gene_id "ENSG00000088836.14"; exon_number "12";
chr20	StringTie	exon	3231330	3231548	.	-	.	transcript_id "XM_047440540.1"; gene_id "ENSG00000088836.14"; exon_number "13";
chr20	StringTie	exon	3233514	3233637	.	-	.	transcript_id "XM_047440540.1"; gene_id "ENSG00000088836.14"; exon_number "14";
chr20	StringTie	exon	3233921	3234002	.	-	.	transcript_id "XM_047440540.1"; gene_id "ENSG00000088836.14"; exon_number "15";
chr20	StringTie	exon	3234083	3234314	.	-	.	transcript_id "XM_047440540.1"; gene_id "ENSG00000088836.14"; exon_number "16";
chr20	StringTie	exon	3234568	3234617	.	-	.	transcript_id "XM_047440540.1"; gene_id "ENSG00000088836.14"; exon_number "17";
chr20	StringTie	exon	3234742	3234894	.	-	.	transcript_id "XM_047440540.1"; gene_id "ENSG00000088836.14"; exon_number "18";
chr20	StringTie	exon	3237544	3238043	.	-	.	transcript_id "XM_047440540.1"; gene_id "ENSG00000088836.14"; exon_number "19";
chr20	StringTie	exon	3239095	3239347	.	-	.	transcript_id "XM_047440540.1"; gene_id "ENSG00000088836.14"; exon_number "20";
chr20	StringTie	transcript	3227417	3239347	.	-	.	transcript_id "XM_017028096.2"; gene_id "ENSG00000088836.14"; gene_name "SLC4A11"; xloc "XLOC_070669"; ref_gene_id "ENSG00000088836.14"; cmp_ref "XM_017028096.2"; class_code "="; tss_id "TSS128406";
chr20	StringTie	exon	3227417	3227856	.	-	.	transcript_id "XM_017028096.2"; gene_id "ENSG00000088836.14"; exon_number "1";
chr20	StringTie	exon	3228259	3228428	.	-	.	transcript_id "XM_017028096.2"; gene_id "ENSG00000088836.14"; exon_number "2";
chr20	StringTie	exon	3228512	3228707	.	-	.	transcript_id "XM_017028096.2"; gene_id "ENSG00000088836.14"; exon_number "3";
chr20	StringTie	exon	3228838	3229011	.	-	.	transcript_id "XM_017028096.2"; gene_id "ENSG00000088836.14"; exon_number "4";
chr20	StringTie	exon	3229095	3229263	.	-	.	transcript_id "XM_017028096.2"; gene_id "ENSG00000088836.14"; exon_number "5";
chr20	StringTie	exon	3229346	3229452	.	-	.	transcript_id "XM_017028096.2"; gene_id "ENSG00000088836.14"; exon_number "6";
chr20	StringTie	exon	3229524	3229776	.	-	.	transcript_id "XM_017028096.2"; gene_id "ENSG00000088836.14"; exon_number "7";
chr20	StringTie	exon	3230187	3230260	.	-	.	transcript_id "XM_017028096.2"; gene_id "ENSG00000088836.14"; exon_number "8";
chr20	StringTie	exon	3230515	3230647	.	-	.	transcript_id "XM_017028096.2"; gene_id "ENSG00000088836.14"; exon_number "9";
chr20	StringTie	exon	3230732	3230845	.	-	.	transcript_id "XM_017028096.2"; gene_id "ENSG00000088836.14"; exon_number "10";
chr20	StringTie	exon	3230933	3231058	.	-	.	transcript_id "XM_017028096.2"; gene_id "ENSG00000088836.14"; exon_number "11";
chr20	StringTie	exon	3231149	3231242	.	-	.	transcript_id "XM_017028096.2"; gene_id "ENSG00000088836.14"; exon_number "12";
chr20	StringTie	exon	3231330	3231548	.	-	.	transcript_id "XM_017028096.2"; gene_id "ENSG00000088836.14"; exon_number "13";
chr20	StringTie	exon	3233514	3233637	.	-	.	transcript_id "XM_017028096.2"; gene_id "ENSG00000088836.14"; exon_number "14";
chr20	StringTie	exon	3233921	3234002	.	-	.	transcript_id "XM_017028096.2"; gene_id "ENSG00000088836.14"; exon_number "15";
chr20	StringTie	exon	3234083	3234314	.	-	.	transcript_id "XM_017028096.2"; gene_id "ENSG00000088836.14"; exon_number "16";
chr20	StringTie	exon	3234568	3234617	.	-	.	transcript_id "XM_017028096.2"; gene_id "ENSG00000088836.14"; exon_number "17";
chr20	StringTie	exon	3234742	3234894	.	-	.	transcript_id "XM_017028096.2"; gene_id "ENSG00000088836.14"; exon_number "18";
chr20	StringTie	exon	3237544	3237588	.	-	.	transcript_id "XM_017028096.2"; gene_id "ENSG00000088836.14"; exon_number "19";
chr20	StringTie	exon	3237893	3238043	.	-	.	transcript_id "XM_017028096.2"; gene_id "ENSG00000088836.14"; exon_number "20";
chr20	StringTie	exon	3239095	3239347	.	-	.	transcript_id "XM_017028096.2"; gene_id "ENSG00000088836.14"; exon_number "21";
chr20	StringTie	transcript	3227417	3239559	.	-	.	transcript_id "XM_047440543.1"; gene_id "ENSG00000088836.14"; gene_name "SLC4A11"; xloc "XLOC_070669"; ref_gene_id "ENSG00000088836.14"; cmp_ref "XM_047440543.1"; class_code "="; tss_id "TSS128407";
chr20	StringTie	exon	3227417	3227856	.	-	.	transcript_id "XM_047440543.1"; gene_id "ENSG00000088836.14"; exon_number "1";
chr20	StringTie	exon	3228259	3228428	.	-	.	transcript_id "XM_047440543.1"; gene_id "ENSG00000088836.14"; exon_number "2";
chr20	StringTie	exon	3228512	3228707	.	-	.	transcript_id "XM_047440543.1"; gene_id "ENSG00000088836.14"; exon_number "3";
chr20	StringTie	exon	3228838	3229011	.	-	.	transcript_id "XM_047440543.1"; gene_id "ENSG00000088836.14"; exon_number "4";
chr20	StringTie	exon	3229095	3229263	.	-	.	transcript_id "XM_047440543.1"; gene_id "ENSG00000088836.14"; exon_number "5";
chr20	StringTie	exon	3229346	3229452	.	-	.	transcript_id "XM_047440543.1"; gene_id "ENSG00000088836.14"; exon_number "6";
chr20	StringTie	exon	3229524	3229776	.	-	.	transcript_id "XM_047440543.1"; gene_id "ENSG00000088836.14"; exon_number "7";
chr20	StringTie	exon	3230187	3230260	.	-	.	transcript_id "XM_047440543.1"; gene_id "ENSG00000088836.14"; exon_number "8";
chr20	StringTie	exon	3230515	3230647	.	-	.	transcript_id "XM_047440543.1"; gene_id "ENSG00000088836.14"; exon_number "9";
chr20	StringTie	exon	3230933	3231058	.	-	.	transcript_id "XM_047440543.1"; gene_id "ENSG00000088836.14"; exon_number "10";
chr20	StringTie	exon	3231149	3231242	.	-	.	transcript_id "XM_047440543.1"; gene_id "ENSG00000088836.14"; exon_number "11";
chr20	StringTie	exon	3231330	3231548	.	-	.	transcript_id "XM_047440543.1"; gene_id "ENSG00000088836.14"; exon_number "12";
chr20	StringTie	exon	3233514	3233637	.	-	.	transcript_id "XM_047440543.1"; gene_id "ENSG00000088836.14"; exon_number "13";
chr20	StringTie	exon	3233921	3234002	.	-	.	transcript_id "XM_047440543.1"; gene_id "ENSG00000088836.14"; exon_number "14";
chr20	StringTie	exon	3234083	3234314	.	-	.	transcript_id "XM_047440543.1"; gene_id "ENSG00000088836.14"; exon_number "15";
chr20	StringTie	exon	3234568	3234617	.	-	.	transcript_id "XM_047440543.1"; gene_id "ENSG00000088836.14"; exon_number "16";
chr20	StringTie	exon	3234742	3234894	.	-	.	transcript_id "XM_047440543.1"; gene_id "ENSG00000088836.14"; exon_number "17";
chr20	StringTie	exon	3237544	3237588	.	-	.	transcript_id "XM_047440543.1"; gene_id "ENSG00000088836.14"; exon_number "18";
chr20	StringTie	exon	3239348	3239559	.	-	.	transcript_id "XM_047440543.1"; gene_id "ENSG00000088836.14"; exon_number "19";
chr20	StringTie	transcript	3227422	3238189	.	-	.	transcript_id "NR_174471.1"; gene_id "ENSG00000088836.14"; gene_name "SLC4A11"; xloc "XLOC_070669"; ref_gene_id "ENSG00000088836.14"; cmp_ref "NR_174471.1"; class_code "="; tss_id "TSS128404";
chr20	StringTie	exon	3227422	3227856	.	-	.	transcript_id "NR_174471.1"; gene_id "ENSG00000088836.14"; exon_number "1";
chr20	StringTie	exon	3228259	3228428	.	-	.	transcript_id "NR_174471.1"; gene_id "ENSG00000088836.14"; exon_number "2";
chr20	StringTie	exon	3228512	3228707	.	-	.	transcript_id "NR_174471.1"; gene_id "ENSG00000088836.14"; exon_number "3";
chr20	StringTie	exon	3228838	3229011	.	-	.	transcript_id "NR_174471.1"; gene_id "ENSG00000088836.14"; exon_number "4";
chr20	StringTie	exon	3229095	3229213	.	-	.	transcript_id "NR_174471.1"; gene_id "ENSG00000088836.14"; exon_number "5";
chr20	StringTie	exon	3229346	3229452	.	-	.	transcript_id "NR_174471.1"; gene_id "ENSG00000088836.14"; exon_number "6";
chr20	StringTie	exon	3229524	3229776	.	-	.	transcript_id "NR_174471.1"; gene_id "ENSG00000088836.14"; exon_number "7";
chr20	StringTie	exon	3230187	3230260	.	-	.	transcript_id "NR_174471.1"; gene_id "ENSG00000088836.14"; exon_number "8";
chr20	StringTie	exon	3230515	3230647	.	-	.	transcript_id "NR_174471.1"; gene_id "ENSG00000088836.14"; exon_number "9";
chr20	StringTie	exon	3230732	3230845	.	-	.	transcript_id "NR_174471.1"; gene_id "ENSG00000088836.14"; exon_number "10";
chr20	StringTie	exon	3230933	3231058	.	-	.	transcript_id "NR_174471.1"; gene_id "ENSG00000088836.14"; exon_number "11";
chr20	StringTie	exon	3231149	3231242	.	-	.	transcript_id "NR_174471.1"; gene_id "ENSG00000088836.14"; exon_number "12";
chr20	StringTie	exon	3231330	3231548	.	-	.	transcript_id "NR_174471.1"; gene_id "ENSG00000088836.14"; exon_number "13";
chr20	StringTie	exon	3233514	3233637	.	-	.	transcript_id "NR_174471.1"; gene_id "ENSG00000088836.14"; exon_number "14";
chr20	StringTie	exon	3233921	3234002	.	-	.	transcript_id "NR_174471.1"; gene_id "ENSG00000088836.14"; exon_number "15";
chr20	StringTie	exon	3234083	3234314	.	-	.	transcript_id "NR_174471.1"; gene_id "ENSG00000088836.14"; exon_number "16";
chr20	StringTie	exon	3234568	3234617	.	-	.	transcript_id "NR_174471.1"; gene_id "ENSG00000088836.14"; exon_number "17";
chr20	StringTie	exon	3234742	3234894	.	-	.	transcript_id "NR_174471.1"; gene_id "ENSG00000088836.14"; exon_number "18";
chr20	StringTie	exon	3237544	3238189	.	-	.	transcript_id "NR_174471.1"; gene_id "ENSG00000088836.14"; exon_number "19";
chr20	StringTie	transcript	3227422	3238189	.	-	.	transcript_id "NR_174470.1"; gene_id "ENSG00000088836.14"; gene_name "SLC4A11"; xloc "XLOC_070669"; ref_gene_id "ENSG00000088836.14"; cmp_ref "NR_174470.1"; class_code "="; tss_id "TSS128404";
chr20	StringTie	exon	3227422	3227856	.	-	.	transcript_id "NR_174470.1"; gene_id "ENSG00000088836.14"; exon_number "1";
chr20	StringTie	exon	3228259	3228428	.	-	.	transcript_id "NR_174470.1"; gene_id "ENSG00000088836.14"; exon_number "2";
chr20	StringTie	exon	3228512	3228707	.	-	.	transcript_id "NR_174470.1"; gene_id "ENSG00000088836.14"; exon_number "3";
chr20	StringTie	exon	3228838	3229011	.	-	.	transcript_id "NR_174470.1"; gene_id "ENSG00000088836.14"; exon_number "4";
chr20	StringTie	exon	3229095	3229213	.	-	.	transcript_id "NR_174470.1"; gene_id "ENSG00000088836.14"; exon_number "5";
chr20	StringTie	exon	3229346	3229452	.	-	.	transcript_id "NR_174470.1"; gene_id "ENSG00000088836.14"; exon_number "6";
chr20	StringTie	exon	3229524	3229776	.	-	.	transcript_id "NR_174470.1"; gene_id "ENSG00000088836.14"; exon_number "7";
chr20	StringTie	exon	3230187	3230260	.	-	.	transcript_id "NR_174470.1"; gene_id "ENSG00000088836.14"; exon_number "8";
chr20	StringTie	exon	3230500	3230647	.	-	.	transcript_id "NR_174470.1"; gene_id "ENSG00000088836.14"; exon_number "9";
chr20	StringTie	exon	3230732	3230845	.	-	.	transcript_id "NR_174470.1"; gene_id "ENSG00000088836.14"; exon_number "10";
chr20	StringTie	exon	3230933	3231058	.	-	.	transcript_id "NR_174470.1"; gene_id "ENSG00000088836.14"; exon_number "11";
chr20	StringTie	exon	3231149	3231242	.	-	.	transcript_id "NR_174470.1"; gene_id "ENSG00000088836.14"; exon_number "12";
chr20	StringTie	exon	3231330	3231548	.	-	.	transcript_id "NR_174470.1"; gene_id "ENSG00000088836.14"; exon_number "13";
chr20	StringTie	exon	3233514	3233637	.	-	.	transcript_id "NR_174470.1"; gene_id "ENSG00000088836.14"; exon_number "14";
chr20	StringTie	exon	3233921	3234002	.	-	.	transcript_id "NR_174470.1"; gene_id "ENSG00000088836.14"; exon_number "15";
chr20	StringTie	exon	3234083	3234314	.	-	.	transcript_id "NR_174470.1"; gene_id "ENSG00000088836.14"; exon_number "16";
chr20	StringTie	exon	3234568	3234617	.	-	.	transcript_id "NR_174470.1"; gene_id "ENSG00000088836.14"; exon_number "17";
chr20	StringTie	exon	3234742	3234894	.	-	.	transcript_id "NR_174470.1"; gene_id "ENSG00000088836.14"; exon_number "18";
chr20	StringTie	exon	3237544	3238189	.	-	.	transcript_id "NR_174470.1"; gene_id "ENSG00000088836.14"; exon_number "19";
chr20	StringTie	transcript	3227422	3238189	.	-	.	transcript_id "NM_001400280.1"; gene_id "ENSG00000088836.14"; gene_name "SLC4A11"; xloc "XLOC_070669"; ref_gene_id "ENSG00000088836.14"; cmp_ref "NM_001400280.1"; class_code "="; tss_id "TSS128404";
chr20	StringTie	exon	3227422	3227856	.	-	.	transcript_id "NM_001400280.1"; gene_id "ENSG00000088836.14"; exon_number "1";
chr20	StringTie	exon	3228259	3228428	.	-	.	transcript_id "NM_001400280.1"; gene_id "ENSG00000088836.14"; exon_number "2";
chr20	StringTie	exon	3228512	3228707	.	-	.	transcript_id "NM_001400280.1"; gene_id "ENSG00000088836.14"; exon_number "3";
chr20	StringTie	exon	3228838	3229011	.	-	.	transcript_id "NM_001400280.1"; gene_id "ENSG00000088836.14"; exon_number "4";
chr20	StringTie	exon	3229095	3229263	.	-	.	transcript_id "NM_001400280.1"; gene_id "ENSG00000088836.14"; exon_number "5";
chr20	StringTie	exon	3229346	3229452	.	-	.	transcript_id "NM_001400280.1"; gene_id "ENSG00000088836.14"; exon_number "6";
chr20	StringTie	exon	3229524	3229776	.	-	.	transcript_id "NM_001400280.1"; gene_id "ENSG00000088836.14"; exon_number "7";
chr20	StringTie	exon	3230187	3230260	.	-	.	transcript_id "NM_001400280.1"; gene_id "ENSG00000088836.14"; exon_number "8";
chr20	StringTie	exon	3230515	3230647	.	-	.	transcript_id "NM_001400280.1"; gene_id "ENSG00000088836.14"; exon_number "9";
chr20	StringTie	exon	3230933	3231058	.	-	.	transcript_id "NM_001400280.1"; gene_id "ENSG00000088836.14"; exon_number "10";
chr20	StringTie	exon	3231149	3231242	.	-	.	transcript_id "NM_001400280.1"; gene_id "ENSG00000088836.14"; exon_number "11";
chr20	StringTie	exon	3231330	3231548	.	-	.	transcript_id "NM_001400280.1"; gene_id "ENSG00000088836.14"; exon_number "12";
chr20	StringTie	exon	3233514	3233637	.	-	.	transcript_id "NM_001400280.1"; gene_id "ENSG00000088836.14"; exon_number "13";
chr20	StringTie	exon	3233921	3234002	.	-	.	transcript_id "NM_001400280.1"; gene_id "ENSG00000088836.14"; exon_number "14";
chr20	StringTie	exon	3234083	3234314	.	-	.	transcript_id "NM_001400280.1"; gene_id "ENSG00000088836.14"; exon_number "15";
chr20	StringTie	exon	3234568	3234617	.	-	.	transcript_id "NM_001400280.1"; gene_id "ENSG00000088836.14"; exon_number "16";
chr20	StringTie	exon	3234742	3234894	.	-	.	transcript_id "NM_001400280.1"; gene_id "ENSG00000088836.14"; exon_number "17";
chr20	StringTie	exon	3237544	3237588	.	-	.	transcript_id "NM_001400280.1"; gene_id "ENSG00000088836.14"; exon_number "18";
chr20	StringTie	exon	3237893	3238189	.	-	.	transcript_id "NM_001400280.1"; gene_id "ENSG00000088836.14"; exon_number "19";
chr20	StringTie	transcript	3227422	3238790	.	-	.	transcript_id "NM_001400279.1"; gene_id "ENSG00000088836.14"; gene_name "SLC4A11"; xloc "XLOC_070669"; ref_gene_id "ENSG00000088836.14"; cmp_ref "NM_001400279.1"; class_code "="; tss_id "TSS128405";
chr20	StringTie	exon	3227422	3227856	.	-	.	transcript_id "NM_001400279.1"; gene_id "ENSG00000088836.14"; exon_number "1";
chr20	StringTie	exon	3228259	3228428	.	-	.	transcript_id "NM_001400279.1"; gene_id "ENSG00000088836.14"; exon_number "2";
chr20	StringTie	exon	3228512	3228707	.	-	.	transcript_id "NM_001400279.1"; gene_id "ENSG00000088836.14"; exon_number "3";
chr20	StringTie	exon	3228838	3229011	.	-	.	transcript_id "NM_001400279.1"; gene_id "ENSG00000088836.14"; exon_number "4";
chr20	StringTie	exon	3229095	3229263	.	-	.	transcript_id "NM_001400279.1"; gene_id "ENSG00000088836.14"; exon_number "5";
chr20	StringTie	exon	3229346	3229452	.	-	.	transcript_id "NM_001400279.1"; gene_id "ENSG00000088836.14"; exon_number "6";
chr20	StringTie	exon	3229524	3229776	.	-	.	transcript_id "NM_001400279.1"; gene_id "ENSG00000088836.14"; exon_number "7";
chr20	StringTie	exon	3230187	3230260	.	-	.	transcript_id "NM_001400279.1"; gene_id "ENSG00000088836.14"; exon_number "8";
chr20	StringTie	exon	3230515	3230647	.	-	.	transcript_id "NM_001400279.1"; gene_id "ENSG00000088836.14"; exon_number "9";
chr20	StringTie	exon	3230732	3230845	.	-	.	transcript_id "NM_001400279.1"; gene_id "ENSG00000088836.14"; exon_number "10";
chr20	StringTie	exon	3230933	3231058	.	-	.	transcript_id "NM_001400279.1"; gene_id "ENSG00000088836.14"; exon_number "11";
chr20	StringTie	exon	3231149	3231242	.	-	.	transcript_id "NM_001400279.1"; gene_id "ENSG00000088836.14"; exon_number "12";
chr20	StringTie	exon	3231330	3231548	.	-	.	transcript_id "NM_001400279.1"; gene_id "ENSG00000088836.14"; exon_number "13";
chr20	StringTie	exon	3233514	3233637	.	-	.	transcript_id "NM_001400279.1"; gene_id "ENSG00000088836.14"; exon_number "14";
chr20	StringTie	exon	3233921	3234002	.	-	.	transcript_id "NM_001400279.1"; gene_id "ENSG00000088836.14"; exon_number "15";
chr20	StringTie	exon	3234083	3234314	.	-	.	transcript_id "NM_001400279.1"; gene_id "ENSG00000088836.14"; exon_number "16";
chr20	StringTie	exon	3234568	3234617	.	-	.	transcript_id "NM_001400279.1"; gene_id "ENSG00000088836.14"; exon_number "17";
chr20	StringTie	exon	3234742	3234894	.	-	.	transcript_id "NM_001400279.1"; gene_id "ENSG00000088836.14"; exon_number "18";
chr20	StringTie	exon	3237544	3237588	.	-	.	transcript_id "NM_001400279.1"; gene_id "ENSG00000088836.14"; exon_number "19";
chr20	StringTie	exon	3238548	3238790	.	-	.	transcript_id "NM_001400279.1"; gene_id "ENSG00000088836.14"; exon_number "20";
chr20	StringTie	transcript	3227422	3239347	.	-	.	transcript_id "NM_001400278.1"; gene_id "ENSG00000088836.14"; gene_name "SLC4A11"; xloc "XLOC_070669"; ref_gene_id "ENSG00000088836.14"; cmp_ref "NM_001400278.1"; class_code "="; tss_id "TSS128406";
chr20	StringTie	exon	3227422	3227856	.	-	.	transcript_id "NM_001400278.1"; gene_id "ENSG00000088836.14"; exon_number "1";
chr20	StringTie	exon	3228259	3228428	.	-	.	transcript_id "NM_001400278.1"; gene_id "ENSG00000088836.14"; exon_number "2";
chr20	StringTie	exon	3228512	3228707	.	-	.	transcript_id "NM_001400278.1"; gene_id "ENSG00000088836.14"; exon_number "3";
chr20	StringTie	exon	3228838	3229011	.	-	.	transcript_id "NM_001400278.1"; gene_id "ENSG00000088836.14"; exon_number "4";
chr20	StringTie	exon	3229095	3229263	.	-	.	transcript_id "NM_001400278.1"; gene_id "ENSG00000088836.14"; exon_number "5";
chr20	StringTie	exon	3229346	3229452	.	-	.	transcript_id "NM_001400278.1"; gene_id "ENSG00000088836.14"; exon_number "6";
chr20	StringTie	exon	3229524	3229776	.	-	.	transcript_id "NM_001400278.1"; gene_id "ENSG00000088836.14"; exon_number "7";
chr20	StringTie	exon	3230187	3230260	.	-	.	transcript_id "NM_001400278.1"; gene_id "ENSG00000088836.14"; exon_number "8";
chr20	StringTie	exon	3230515	3230647	.	-	.	transcript_id "NM_001400278.1"; gene_id "ENSG00000088836.14"; exon_number "9";
chr20	StringTie	exon	3230732	3230845	.	-	.	transcript_id "NM_001400278.1"; gene_id "ENSG00000088836.14"; exon_number "10";
chr20	StringTie	exon	3230933	3231058	.	-	.	transcript_id "NM_001400278.1"; gene_id "ENSG00000088836.14"; exon_number "11";
chr20	StringTie	exon	3231149	3231242	.	-	.	transcript_id "NM_001400278.1"; gene_id "ENSG00000088836.14"; exon_number "12";
chr20	StringTie	exon	3231330	3231548	.	-	.	transcript_id "NM_001400278.1"; gene_id "ENSG00000088836.14"; exon_number "13";
chr20	StringTie	exon	3233514	3233637	.	-	.	transcript_id "NM_001400278.1"; gene_id "ENSG00000088836.14"; exon_number "14";
chr20	StringTie	exon	3233921	3234002	.	-	.	transcript_id "NM_001400278.1"; gene_id "ENSG00000088836.14"; exon_number "15";
chr20	StringTie	exon	3234083	3234314	.	-	.	transcript_id "NM_001400278.1"; gene_id "ENSG00000088836.14"; exon_number "16";
chr20	StringTie	exon	3234568	3234617	.	-	.	transcript_id "NM_001400278.1"; gene_id "ENSG00000088836.14"; exon_number "17";
chr20	StringTie	exon	3234742	3234894	.	-	.	transcript_id "NM_001400278.1"; gene_id "ENSG00000088836.14"; exon_number "18";
chr20	StringTie	exon	3237544	3237588	.	-	.	transcript_id "NM_001400278.1"; gene_id "ENSG00000088836.14"; exon_number "19";
chr20	StringTie	exon	3238980	3239347	.	-	.	transcript_id "NM_001400278.1"; gene_id "ENSG00000088836.14"; exon_number "20";
chr20	StringTie	transcript	3227422	3239347	.	-	.	transcript_id "ENST00000642402.1"; gene_id "ENSG00000088836.14"; gene_name "SLC4A11"; xloc "XLOC_070669"; ref_gene_id "ENSG00000088836.14"; cmp_ref "ENST00000642402.1"; class_code "="; tss_id "TSS128406";
chr20	StringTie	exon	3227422	3227856	.	-	.	transcript_id "ENST00000642402.1"; gene_id "ENSG00000088836.14"; exon_number "1";
chr20	StringTie	exon	3228259	3228428	.	-	.	transcript_id "ENST00000642402.1"; gene_id "ENSG00000088836.14"; exon_number "2";
chr20	StringTie	exon	3228512	3228707	.	-	.	transcript_id "ENST00000642402.1"; gene_id "ENSG00000088836.14"; exon_number "3";
chr20	StringTie	exon	3228838	3229011	.	-	.	transcript_id "ENST00000642402.1"; gene_id "ENSG00000088836.14"; exon_number "4";
chr20	StringTie	exon	3229095	3229263	.	-	.	transcript_id "ENST00000642402.1"; gene_id "ENSG00000088836.14"; exon_number "5";
chr20	StringTie	exon	3229346	3229452	.	-	.	transcript_id "ENST00000642402.1"; gene_id "ENSG00000088836.14"; exon_number "6";
chr20	StringTie	exon	3229524	3229776	.	-	.	transcript_id "ENST00000642402.1"; gene_id "ENSG00000088836.14"; exon_number "7";
chr20	StringTie	exon	3230187	3230260	.	-	.	transcript_id "ENST00000642402.1"; gene_id "ENSG00000088836.14"; exon_number "8";
chr20	StringTie	exon	3230515	3230647	.	-	.	transcript_id "ENST00000642402.1"; gene_id "ENSG00000088836.14"; exon_number "9";
chr20	StringTie	exon	3230732	3230845	.	-	.	transcript_id "ENST00000642402.1"; gene_id "ENSG00000088836.14"; exon_number "10";
chr20	StringTie	exon	3230933	3231058	.	-	.	transcript_id "ENST00000642402.1"; gene_id "ENSG00000088836.14"; exon_number "11";
chr20	StringTie	exon	3231149	3231242	.	-	.	transcript_id "ENST00000642402.1"; gene_id "ENSG00000088836.14"; exon_number "12";
chr20	StringTie	exon	3231330	3231548	.	-	.	transcript_id "ENST00000642402.1"; gene_id "ENSG00000088836.14"; exon_number "13";
chr20	StringTie	exon	3233514	3233637	.	-	.	transcript_id "ENST00000642402.1"; gene_id "ENSG00000088836.14"; exon_number "14";
chr20	StringTie	exon	3233921	3234002	.	-	.	transcript_id "ENST00000642402.1"; gene_id "ENSG00000088836.14"; exon_number "15";
chr20	StringTie	exon	3234083	3234314	.	-	.	transcript_id "ENST00000642402.1"; gene_id "ENSG00000088836.14"; exon_number "16";
chr20	StringTie	exon	3234568	3234617	.	-	.	transcript_id "ENST00000642402.1"; gene_id "ENSG00000088836.14"; exon_number "17";
chr20	StringTie	exon	3234742	3234894	.	-	.	transcript_id "ENST00000642402.1"; gene_id "ENSG00000088836.14"; exon_number "18";
chr20	StringTie	exon	3237544	3237588	.	-	.	transcript_id "ENST00000642402.1"; gene_id "ENSG00000088836.14"; exon_number "19";
chr20	StringTie	exon	3239095	3239347	.	-	.	transcript_id "ENST00000642402.1"; gene_id "ENSG00000088836.14"; exon_number "20";
chr20	StringTie	transcript	3227422	3239559	.	-	.	transcript_id "NM_001400277.1"; gene_id "ENSG00000088836.14"; gene_name "SLC4A11"; xloc "XLOC_070669"; ref_gene_id "ENSG00000088836.14"; cmp_ref "NM_001400277.1"; class_code "="; tss_id "TSS128407";
chr20	StringTie	exon	3227422	3227856	.	-	.	transcript_id "NM_001400277.1"; gene_id "ENSG00000088836.14"; exon_number "1";
chr20	StringTie	exon	3228259	3228428	.	-	.	transcript_id "NM_001400277.1"; gene_id "ENSG00000088836.14"; exon_number "2";
chr20	StringTie	exon	3228512	3228707	.	-	.	transcript_id "NM_001400277.1"; gene_id "ENSG00000088836.14"; exon_number "3";
chr20	StringTie	exon	3228838	3229011	.	-	.	transcript_id "NM_001400277.1"; gene_id "ENSG00000088836.14"; exon_number "4";
chr20	StringTie	exon	3229095	3229263	.	-	.	transcript_id "NM_001400277.1"; gene_id "ENSG00000088836.14"; exon_number "5";
chr20	StringTie	exon	3229346	3229452	.	-	.	transcript_id "NM_001400277.1"; gene_id "ENSG00000088836.14"; exon_number "6";
chr20	StringTie	exon	3229524	3229776	.	-	.	transcript_id "NM_001400277.1"; gene_id "ENSG00000088836.14"; exon_number "7";
chr20	StringTie	exon	3230187	3230260	.	-	.	transcript_id "NM_001400277.1"; gene_id "ENSG00000088836.14"; exon_number "8";
chr20	StringTie	exon	3230515	3230647	.	-	.	transcript_id "NM_001400277.1"; gene_id "ENSG00000088836.14"; exon_number "9";
chr20	StringTie	exon	3230732	3230845	.	-	.	transcript_id "NM_001400277.1"; gene_id "ENSG00000088836.14"; exon_number "10";
chr20	StringTie	exon	3230933	3231058	.	-	.	transcript_id "NM_001400277.1"; gene_id "ENSG00000088836.14"; exon_number "11";
chr20	StringTie	exon	3231149	3231242	.	-	.	transcript_id "NM_001400277.1"; gene_id "ENSG00000088836.14"; exon_number "12";
chr20	StringTie	exon	3231330	3231548	.	-	.	transcript_id "NM_001400277.1"; gene_id "ENSG00000088836.14"; exon_number "13";
chr20	StringTie	exon	3233514	3233637	.	-	.	transcript_id "NM_001400277.1"; gene_id "ENSG00000088836.14"; exon_number "14";
chr20	StringTie	exon	3233921	3234002	.	-	.	transcript_id "NM_001400277.1"; gene_id "ENSG00000088836.14"; exon_number "15";
chr20	StringTie	exon	3234083	3234314	.	-	.	transcript_id "NM_001400277.1"; gene_id "ENSG00000088836.14"; exon_number "16";
chr20	StringTie	exon	3234568	3234617	.	-	.	transcript_id "NM_001400277.1"; gene_id "ENSG00000088836.14"; exon_number "17";
chr20	StringTie	exon	3234742	3234894	.	-	.	transcript_id "NM_001400277.1"; gene_id "ENSG00000088836.14"; exon_number "18";
chr20	StringTie	exon	3237544	3237588	.	-	.	transcript_id "NM_001400277.1"; gene_id "ENSG00000088836.14"; exon_number "19";
chr20	StringTie	exon	3239348	3239559	.	-	.	transcript_id "NM_001400277.1"; gene_id "ENSG00000088836.14"; exon_number "20";
chr20	StringTie	transcript	3227422	3239559	.	-	.	transcript_id "MSTRG.58852.10"; gene_id "ENSG00000088836.14"; gene_name "SLC4A11"; xloc "XLOC_070669"; ref_gene_id "ENSG00000088836.14"; cmp_ref "NM_001400277.1"; class_code "j"; tss_id "TSS128407";
chr20	StringTie	exon	3227422	3227856	.	-	.	transcript_id "MSTRG.58852.10"; gene_id "ENSG00000088836.14"; exon_number "1";
chr20	StringTie	exon	3228259	3228428	.	-	.	transcript_id "MSTRG.58852.10"; gene_id "ENSG00000088836.14"; exon_number "2";
chr20	StringTie	exon	3228512	3228707	.	-	.	transcript_id "MSTRG.58852.10"; gene_id "ENSG00000088836.14"; exon_number "3";
chr20	StringTie	exon	3228838	3229011	.	-	.	transcript_id "MSTRG.58852.10"; gene_id "ENSG00000088836.14"; exon_number "4";
chr20	StringTie	exon	3229095	3229213	.	-	.	transcript_id "MSTRG.58852.10"; gene_id "ENSG00000088836.14"; exon_number "5";
chr20	StringTie	exon	3229346	3229452	.	-	.	transcript_id "MSTRG.58852.10"; gene_id "ENSG00000088836.14"; exon_number "6";
chr20	StringTie	exon	3229524	3229776	.	-	.	transcript_id "MSTRG.58852.10"; gene_id "ENSG00000088836.14"; exon_number "7";
chr20	StringTie	exon	3230187	3230260	.	-	.	transcript_id "MSTRG.58852.10"; gene_id "ENSG00000088836.14"; exon_number "8";
chr20	StringTie	exon	3230515	3230647	.	-	.	transcript_id "MSTRG.58852.10"; gene_id "ENSG00000088836.14"; exon_number "9";
chr20	StringTie	exon	3230732	3230845	.	-	.	transcript_id "MSTRG.58852.10"; gene_id "ENSG00000088836.14"; exon_number "10";
chr20	StringTie	exon	3230933	3231058	.	-	.	transcript_id "MSTRG.58852.10"; gene_id "ENSG00000088836.14"; exon_number "11";
chr20	StringTie	exon	3231149	3231242	.	-	.	transcript_id "MSTRG.58852.10"; gene_id "ENSG00000088836.14"; exon_number "12";
chr20	StringTie	exon	3231330	3231548	.	-	.	transcript_id "MSTRG.58852.10"; gene_id "ENSG00000088836.14"; exon_number "13";
chr20	StringTie	exon	3233514	3233637	.	-	.	transcript_id "MSTRG.58852.10"; gene_id "ENSG00000088836.14"; exon_number "14";
chr20	StringTie	exon	3233921	3234002	.	-	.	transcript_id "MSTRG.58852.10"; gene_id "ENSG00000088836.14"; exon_number "15";
chr20	StringTie	exon	3234083	3234314	.	-	.	transcript_id "MSTRG.58852.10"; gene_id "ENSG00000088836.14"; exon_number "16";
chr20	StringTie	exon	3234568	3234617	.	-	.	transcript_id "MSTRG.58852.10"; gene_id "ENSG00000088836.14"; exon_number "17";
chr20	StringTie	exon	3234742	3234894	.	-	.	transcript_id "MSTRG.58852.10"; gene_id "ENSG00000088836.14"; exon_number "18";
chr20	StringTie	exon	3237544	3237715	.	-	.	transcript_id "MSTRG.58852.10"; gene_id "ENSG00000088836.14"; exon_number "19";
chr20	StringTie	exon	3239348	3239559	.	-	.	transcript_id "MSTRG.58852.10"; gene_id "ENSG00000088836.14"; exon_number "20";
chr20	StringTie	transcript	3227432	3239347	.	-	.	transcript_id "ENST00000644692.1"; gene_id "ENSG00000088836.14"; gene_name "SLC4A11"; xloc "XLOC_070669"; ref_gene_id "ENSG00000088836.14"; cmp_ref "ENST00000644692.1"; class_code "="; tss_id "TSS128406";
chr20	StringTie	exon	3227432	3227856	.	-	.	transcript_id "ENST00000644692.1"; gene_id "ENSG00000088836.14"; exon_number "1";
chr20	StringTie	exon	3228259	3228356	.	-	.	transcript_id "ENST00000644692.1"; gene_id "ENSG00000088836.14"; exon_number "2";
chr20	StringTie	exon	3228512	3228707	.	-	.	transcript_id "ENST00000644692.1"; gene_id "ENSG00000088836.14"; exon_number "3";
chr20	StringTie	exon	3228838	3229011	.	-	.	transcript_id "ENST00000644692.1"; gene_id "ENSG00000088836.14"; exon_number "4";
chr20	StringTie	exon	3229095	3229263	.	-	.	transcript_id "ENST00000644692.1"; gene_id "ENSG00000088836.14"; exon_number "5";
chr20	StringTie	exon	3229346	3229452	.	-	.	transcript_id "ENST00000644692.1"; gene_id "ENSG00000088836.14"; exon_number "6";
chr20	StringTie	exon	3229524	3229776	.	-	.	transcript_id "ENST00000644692.1"; gene_id "ENSG00000088836.14"; exon_number "7";
chr20	StringTie	exon	3230187	3230260	.	-	.	transcript_id "ENST00000644692.1"; gene_id "ENSG00000088836.14"; exon_number "8";
chr20	StringTie	exon	3230515	3230647	.	-	.	transcript_id "ENST00000644692.1"; gene_id "ENSG00000088836.14"; exon_number "9";
chr20	StringTie	exon	3230732	3230845	.	-	.	transcript_id "ENST00000644692.1"; gene_id "ENSG00000088836.14"; exon_number "10";
chr20	StringTie	exon	3230933	3231058	.	-	.	transcript_id "ENST00000644692.1"; gene_id "ENSG00000088836.14"; exon_number "11";
chr20	StringTie	exon	3231149	3231242	.	-	.	transcript_id "ENST00000644692.1"; gene_id "ENSG00000088836.14"; exon_number "12";
chr20	StringTie	exon	3231330	3231476	.	-	.	transcript_id "ENST00000644692.1"; gene_id "ENSG00000088836.14"; exon_number "13";
chr20	StringTie	exon	3233514	3233637	.	-	.	transcript_id "ENST00000644692.1"; gene_id "ENSG00000088836.14"; exon_number "14";
chr20	StringTie	exon	3233921	3234002	.	-	.	transcript_id "ENST00000644692.1"; gene_id "ENSG00000088836.14"; exon_number "15";
chr20	StringTie	exon	3234083	3234314	.	-	.	transcript_id "ENST00000644692.1"; gene_id "ENSG00000088836.14"; exon_number "16";
chr20	StringTie	exon	3234568	3234617	.	-	.	transcript_id "ENST00000644692.1"; gene_id "ENSG00000088836.14"; exon_number "17";
chr20	StringTie	exon	3234742	3234894	.	-	.	transcript_id "ENST00000644692.1"; gene_id "ENSG00000088836.14"; exon_number "18";
chr20	StringTie	exon	3237544	3237588	.	-	.	transcript_id "ENST00000644692.1"; gene_id "ENSG00000088836.14"; exon_number "19";
chr20	StringTie	exon	3238980	3239347	.	-	.	transcript_id "ENST00000644692.1"; gene_id "ENSG00000088836.14"; exon_number "20";
chr20	StringTie	transcript	3227438	3239347	.	-	.	transcript_id "ENST00000644011.1"; gene_id "ENSG00000088836.14"; gene_name "SLC4A11"; xloc "XLOC_070669"; ref_gene_id "ENSG00000088836.14"; cmp_ref "ENST00000644011.1"; class_code "="; tss_id "TSS128406";
chr20	StringTie	exon	3227438	3227856	.	-	.	transcript_id "ENST00000644011.1"; gene_id "ENSG00000088836.14"; exon_number "1";
chr20	StringTie	exon	3228259	3228428	.	-	.	transcript_id "ENST00000644011.1"; gene_id "ENSG00000088836.14"; exon_number "2";
chr20	StringTie	exon	3228512	3228707	.	-	.	transcript_id "ENST00000644011.1"; gene_id "ENSG00000088836.14"; exon_number "3";
chr20	StringTie	exon	3228838	3229011	.	-	.	transcript_id "ENST00000644011.1"; gene_id "ENSG00000088836.14"; exon_number "4";
chr20	StringTie	exon	3229095	3229263	.	-	.	transcript_id "ENST00000644011.1"; gene_id "ENSG00000088836.14"; exon_number "5";
chr20	StringTie	exon	3229346	3229452	.	-	.	transcript_id "ENST00000644011.1"; gene_id "ENSG00000088836.14"; exon_number "6";
chr20	StringTie	exon	3229524	3229776	.	-	.	transcript_id "ENST00000644011.1"; gene_id "ENSG00000088836.14"; exon_number "7";
chr20	StringTie	exon	3230187	3230260	.	-	.	transcript_id "ENST00000644011.1"; gene_id "ENSG00000088836.14"; exon_number "8";
chr20	StringTie	exon	3230515	3230647	.	-	.	transcript_id "ENST00000644011.1"; gene_id "ENSG00000088836.14"; exon_number "9";
chr20	StringTie	exon	3230732	3230845	.	-	.	transcript_id "ENST00000644011.1"; gene_id "ENSG00000088836.14"; exon_number "10";
chr20	StringTie	exon	3230933	3231058	.	-	.	transcript_id "ENST00000644011.1"; gene_id "ENSG00000088836.14"; exon_number "11";
chr20	StringTie	exon	3231149	3231242	.	-	.	transcript_id "ENST00000644011.1"; gene_id "ENSG00000088836.14"; exon_number "12";
chr20	StringTie	exon	3231330	3231548	.	-	.	transcript_id "ENST00000644011.1"; gene_id "ENSG00000088836.14"; exon_number "13";
chr20	StringTie	exon	3233514	3233637	.	-	.	transcript_id "ENST00000644011.1"; gene_id "ENSG00000088836.14"; exon_number "14";
chr20	StringTie	exon	3233921	3234002	.	-	.	transcript_id "ENST00000644011.1"; gene_id "ENSG00000088836.14"; exon_number "15";
chr20	StringTie	exon	3234083	3234245	.	-	.	transcript_id "ENST00000644011.1"; gene_id "ENSG00000088836.14"; exon_number "16";
chr20	StringTie	exon	3234568	3234617	.	-	.	transcript_id "ENST00000644011.1"; gene_id "ENSG00000088836.14"; exon_number "17";
chr20	StringTie	exon	3234742	3234894	.	-	.	transcript_id "ENST00000644011.1"; gene_id "ENSG00000088836.14"; exon_number "18";
chr20	StringTie	exon	3237544	3237588	.	-	.	transcript_id "ENST00000644011.1"; gene_id "ENSG00000088836.14"; exon_number "19";
chr20	StringTie	exon	3239095	3239347	.	-	.	transcript_id "ENST00000644011.1"; gene_id "ENSG00000088836.14"; exon_number "20";
chr20	StringTie	transcript	3227439	3239347	.	-	.	transcript_id "ENST00000647296.1"; gene_id "ENSG00000088836.14"; gene_name "SLC4A11"; xloc "XLOC_070669"; ref_gene_id "ENSG00000088836.14"; cmp_ref "ENST00000647296.1"; class_code "="; tss_id "TSS128406";
chr20	StringTie	exon	3227439	3227856	.	-	.	transcript_id "ENST00000647296.1"; gene_id "ENSG00000088836.14"; exon_number "1";
chr20	StringTie	exon	3228259	3228428	.	-	.	transcript_id "ENST00000647296.1"; gene_id "ENSG00000088836.14"; exon_number "2";
chr20	StringTie	exon	3228512	3228707	.	-	.	transcript_id "ENST00000647296.1"; gene_id "ENSG00000088836.14"; exon_number "3";
chr20	StringTie	exon	3228838	3229011	.	-	.	transcript_id "ENST00000647296.1"; gene_id "ENSG00000088836.14"; exon_number "4";
chr20	StringTie	exon	3229095	3229263	.	-	.	transcript_id "ENST00000647296.1"; gene_id "ENSG00000088836.14"; exon_number "5";
chr20	StringTie	exon	3229346	3229452	.	-	.	transcript_id "ENST00000647296.1"; gene_id "ENSG00000088836.14"; exon_number "6";
chr20	StringTie	exon	3229524	3229776	.	-	.	transcript_id "ENST00000647296.1"; gene_id "ENSG00000088836.14"; exon_number "7";
chr20	StringTie	exon	3230187	3230260	.	-	.	transcript_id "ENST00000647296.1"; gene_id "ENSG00000088836.14"; exon_number "8";
chr20	StringTie	exon	3230515	3230647	.	-	.	transcript_id "ENST00000647296.1"; gene_id "ENSG00000088836.14"; exon_number "9";
chr20	StringTie	exon	3230933	3231058	.	-	.	transcript_id "ENST00000647296.1"; gene_id "ENSG00000088836.14"; exon_number "10";
chr20	StringTie	exon	3231149	3231242	.	-	.	transcript_id "ENST00000647296.1"; gene_id "ENSG00000088836.14"; exon_number "11";
chr20	StringTie	exon	3231330	3231548	.	-	.	transcript_id "ENST00000647296.1"; gene_id "ENSG00000088836.14"; exon_number "12";
chr20	StringTie	exon	3233514	3233637	.	-	.	transcript_id "ENST00000647296.1"; gene_id "ENSG00000088836.14"; exon_number "13";
chr20	StringTie	exon	3233921	3234002	.	-	.	transcript_id "ENST00000647296.1"; gene_id "ENSG00000088836.14"; exon_number "14";
chr20	StringTie	exon	3234083	3234314	.	-	.	transcript_id "ENST00000647296.1"; gene_id "ENSG00000088836.14"; exon_number "15";
chr20	StringTie	exon	3234568	3234617	.	-	.	transcript_id "ENST00000647296.1"; gene_id "ENSG00000088836.14"; exon_number "16";
chr20	StringTie	exon	3234742	3234894	.	-	.	transcript_id "ENST00000647296.1"; gene_id "ENSG00000088836.14"; exon_number "17";
chr20	StringTie	exon	3237544	3237588	.	-	.	transcript_id "ENST00000647296.1"; gene_id "ENSG00000088836.14"; exon_number "18";
chr20	StringTie	exon	3239095	3239347	.	-	.	transcript_id "ENST00000647296.1"; gene_id "ENSG00000088836.14"; exon_number "19";
chr20	StringTie	transcript	3227498	3239347	.	-	.	transcript_id "ENST00000474451.5"; gene_id "ENSG00000088836.14"; gene_name "SLC4A11"; xloc "XLOC_070669"; ref_gene_id "ENSG00000088836.14"; cmp_ref "ENST00000474451.5"; class_code "="; tss_id "TSS128406";
chr20	StringTie	exon	3227498	3227856	.	-	.	transcript_id "ENST00000474451.5"; gene_id "ENSG00000088836.14"; exon_number "1";
chr20	StringTie	exon	3228259	3228428	.	-	.	transcript_id "ENST00000474451.5"; gene_id "ENSG00000088836.14"; exon_number "2";
chr20	StringTie	exon	3228512	3228707	.	-	.	transcript_id "ENST00000474451.5"; gene_id "ENSG00000088836.14"; exon_number "3";
chr20	StringTie	exon	3228838	3229011	.	-	.	transcript_id "ENST00000474451.5"; gene_id "ENSG00000088836.14"; exon_number "4";
chr20	StringTie	exon	3229095	3229263	.	-	.	transcript_id "ENST00000474451.5"; gene_id "ENSG00000088836.14"; exon_number "5";
chr20	StringTie	exon	3229346	3229452	.	-	.	transcript_id "ENST00000474451.5"; gene_id "ENSG00000088836.14"; exon_number "6";
chr20	StringTie	exon	3229524	3229706	.	-	.	transcript_id "ENST00000474451.5"; gene_id "ENSG00000088836.14"; exon_number "7";
chr20	StringTie	exon	3230187	3230260	.	-	.	transcript_id "ENST00000474451.5"; gene_id "ENSG00000088836.14"; exon_number "8";
chr20	StringTie	exon	3230515	3230647	.	-	.	transcript_id "ENST00000474451.5"; gene_id "ENSG00000088836.14"; exon_number "9";
chr20	StringTie	exon	3230732	3230845	.	-	.	transcript_id "ENST00000474451.5"; gene_id "ENSG00000088836.14"; exon_number "10";
chr20	StringTie	exon	3230933	3231058	.	-	.	transcript_id "ENST00000474451.5"; gene_id "ENSG00000088836.14"; exon_number "11";
chr20	StringTie	exon	3231149	3231242	.	-	.	transcript_id "ENST00000474451.5"; gene_id "ENSG00000088836.14"; exon_number "12";
chr20	StringTie	exon	3231330	3231548	.	-	.	transcript_id "ENST00000474451.5"; gene_id "ENSG00000088836.14"; exon_number "13";
chr20	StringTie	exon	3233514	3233637	.	-	.	transcript_id "ENST00000474451.5"; gene_id "ENSG00000088836.14"; exon_number "14";
chr20	StringTie	exon	3233921	3234002	.	-	.	transcript_id "ENST00000474451.5"; gene_id "ENSG00000088836.14"; exon_number "15";
chr20	StringTie	exon	3234083	3234314	.	-	.	transcript_id "ENST00000474451.5"; gene_id "ENSG00000088836.14"; exon_number "16";
chr20	StringTie	exon	3234568	3234617	.	-	.	transcript_id "ENST00000474451.5"; gene_id "ENSG00000088836.14"; exon_number "17";
chr20	StringTie	exon	3234742	3234894	.	-	.	transcript_id "ENST00000474451.5"; gene_id "ENSG00000088836.14"; exon_number "18";
chr20	StringTie	exon	3237544	3237588	.	-	.	transcript_id "ENST00000474451.5"; gene_id "ENSG00000088836.14"; exon_number "19";
chr20	StringTie	exon	3238980	3239347	.	-	.	transcript_id "ENST00000474451.5"; gene_id "ENSG00000088836.14"; exon_number "20";
chr20	StringTie	transcript	3227707	3230647	.	-	.	transcript_id "MSTRG.58852.21"; gene_id "ENSG00000088836.14"; gene_name "SLC4A11"; xloc "XLOC_070669"; ref_gene_id "ENSG00000088836.14"; cmp_ref "ENST00000470631.1"; class_code "k"; tss_id "TSS128408";
chr20	StringTie	exon	3227707	3227856	.	-	.	transcript_id "MSTRG.58852.21"; gene_id "ENSG00000088836.14"; exon_number "1";
chr20	StringTie	exon	3228259	3228428	.	-	.	transcript_id "MSTRG.58852.21"; gene_id "ENSG00000088836.14"; exon_number "2";
chr20	StringTie	exon	3228512	3228707	.	-	.	transcript_id "MSTRG.58852.21"; gene_id "ENSG00000088836.14"; exon_number "3";
chr20	StringTie	exon	3228838	3229011	.	-	.	transcript_id "MSTRG.58852.21"; gene_id "ENSG00000088836.14"; exon_number "4";
chr20	StringTie	exon	3229095	3229263	.	-	.	transcript_id "MSTRG.58852.21"; gene_id "ENSG00000088836.14"; exon_number "5";
chr20	StringTie	exon	3229346	3229776	.	-	.	transcript_id "MSTRG.58852.21"; gene_id "ENSG00000088836.14"; exon_number "6";
chr20	StringTie	exon	3230187	3230647	.	-	.	transcript_id "MSTRG.58852.21"; gene_id "ENSG00000088836.14"; exon_number "7";
chr20	StringTie	transcript	3228615	3238189	.	-	.	transcript_id "XM_047440541.1"; gene_id "ENSG00000088836.14"; gene_name "SLC4A11"; xloc "XLOC_070669"; ref_gene_id "ENSG00000088836.14"; cmp_ref "XM_047440541.1"; class_code "="; tss_id "TSS128404";
chr20	StringTie	exon	3228615	3228707	.	-	.	transcript_id "XM_047440541.1"; gene_id "ENSG00000088836.14"; exon_number "1";
chr20	StringTie	exon	3228838	3229011	.	-	.	transcript_id "XM_047440541.1"; gene_id "ENSG00000088836.14"; exon_number "2";
chr20	StringTie	exon	3229095	3229213	.	-	.	transcript_id "XM_047440541.1"; gene_id "ENSG00000088836.14"; exon_number "3";
chr20	StringTie	exon	3229346	3229452	.	-	.	transcript_id "XM_047440541.1"; gene_id "ENSG00000088836.14"; exon_number "4";
chr20	StringTie	exon	3229524	3229776	.	-	.	transcript_id "XM_047440541.1"; gene_id "ENSG00000088836.14"; exon_number "5";
chr20	StringTie	exon	3230187	3230260	.	-	.	transcript_id "XM_047440541.1"; gene_id "ENSG00000088836.14"; exon_number "6";
chr20	StringTie	exon	3230515	3230647	.	-	.	transcript_id "XM_047440541.1"; gene_id "ENSG00000088836.14"; exon_number "7";
chr20	StringTie	exon	3230732	3230845	.	-	.	transcript_id "XM_047440541.1"; gene_id "ENSG00000088836.14"; exon_number "8";
chr20	StringTie	exon	3230933	3231058	.	-	.	transcript_id "XM_047440541.1"; gene_id "ENSG00000088836.14"; exon_number "9";
chr20	StringTie	exon	3231149	3231242	.	-	.	transcript_id "XM_047440541.1"; gene_id "ENSG00000088836.14"; exon_number "10";
chr20	StringTie	exon	3231330	3231548	.	-	.	transcript_id "XM_047440541.1"; gene_id "ENSG00000088836.14"; exon_number "11";
chr20	StringTie	exon	3233514	3233637	.	-	.	transcript_id "XM_047440541.1"; gene_id "ENSG00000088836.14"; exon_number "12";
chr20	StringTie	exon	3233921	3234002	.	-	.	transcript_id "XM_047440541.1"; gene_id "ENSG00000088836.14"; exon_number "13";
chr20	StringTie	exon	3234083	3234314	.	-	.	transcript_id "XM_047440541.1"; gene_id "ENSG00000088836.14"; exon_number "14";
chr20	StringTie	exon	3234568	3234617	.	-	.	transcript_id "XM_047440541.1"; gene_id "ENSG00000088836.14"; exon_number "15";
chr20	StringTie	exon	3234742	3234894	.	-	.	transcript_id "XM_047440541.1"; gene_id "ENSG00000088836.14"; exon_number "16";
chr20	StringTie	exon	3237544	3237588	.	-	.	transcript_id "XM_047440541.1"; gene_id "ENSG00000088836.14"; exon_number "17";
chr20	StringTie	exon	3237893	3238189	.	-	.	transcript_id "XM_047440541.1"; gene_id "ENSG00000088836.14"; exon_number "18";
chr20	StringTie	transcript	3228928	3229776	.	-	.	transcript_id "ENST00000488544.1"; gene_id "ENSG00000088836.14"; gene_name "SLC4A11"; xloc "XLOC_070669"; ref_gene_id "ENSG00000088836.14"; cmp_ref "ENST00000488544.1"; class_code "="; tss_id "TSS128409";
chr20	StringTie	exon	3228928	3229011	.	-	.	transcript_id "ENST00000488544.1"; gene_id "ENSG00000088836.14"; exon_number "1";
chr20	StringTie	exon	3229095	3229452	.	-	.	transcript_id "ENST00000488544.1"; gene_id "ENSG00000088836.14"; exon_number "2";
chr20	StringTie	exon	3229524	3229776	.	-	.	transcript_id "ENST00000488544.1"; gene_id "ENSG00000088836.14"; exon_number "3";
chr20	StringTie	transcript	3229135	3238189	.	-	.	transcript_id "XM_047440544.1"; gene_id "ENSG00000088836.14"; gene_name "SLC4A11"; xloc "XLOC_070669"; ref_gene_id "ENSG00000088836.14"; cmp_ref "XM_047440544.1"; class_code "="; tss_id "TSS128404";
chr20	StringTie	exon	3229135	3229263	.	-	.	transcript_id "XM_047440544.1"; gene_id "ENSG00000088836.14"; exon_number "1";
chr20	StringTie	exon	3229346	3229452	.	-	.	transcript_id "XM_047440544.1"; gene_id "ENSG00000088836.14"; exon_number "2";
chr20	StringTie	exon	3229524	3229706	.	-	.	transcript_id "XM_047440544.1"; gene_id "ENSG00000088836.14"; exon_number "3";
chr20	StringTie	exon	3230187	3230260	.	-	.	transcript_id "XM_047440544.1"; gene_id "ENSG00000088836.14"; exon_number "4";
chr20	StringTie	exon	3230515	3230647	.	-	.	transcript_id "XM_047440544.1"; gene_id "ENSG00000088836.14"; exon_number "5";
chr20	StringTie	exon	3230732	3230845	.	-	.	transcript_id "XM_047440544.1"; gene_id "ENSG00000088836.14"; exon_number "6";
chr20	StringTie	exon	3230933	3231058	.	-	.	transcript_id "XM_047440544.1"; gene_id "ENSG00000088836.14"; exon_number "7";
chr20	StringTie	exon	3231149	3231242	.	-	.	transcript_id "XM_047440544.1"; gene_id "ENSG00000088836.14"; exon_number "8";
chr20	StringTie	exon	3231330	3231548	.	-	.	transcript_id "XM_047440544.1"; gene_id "ENSG00000088836.14"; exon_number "9";
chr20	StringTie	exon	3233514	3233637	.	-	.	transcript_id "XM_047440544.1"; gene_id "ENSG00000088836.14"; exon_number "10";
chr20	StringTie	exon	3233921	3234002	.	-	.	transcript_id "XM_047440544.1"; gene_id "ENSG00000088836.14"; exon_number "11";
chr20	StringTie	exon	3234083	3234314	.	-	.	transcript_id "XM_047440544.1"; gene_id "ENSG00000088836.14"; exon_number "12";
chr20	StringTie	exon	3234568	3234617	.	-	.	transcript_id "XM_047440544.1"; gene_id "ENSG00000088836.14"; exon_number "13";
chr20	StringTie	exon	3234742	3234894	.	-	.	transcript_id "XM_047440544.1"; gene_id "ENSG00000088836.14"; exon_number "14";
chr20	StringTie	exon	3237544	3237588	.	-	.	transcript_id "XM_047440544.1"; gene_id "ENSG00000088836.14"; exon_number "15";
chr20	StringTie	exon	3237893	3238189	.	-	.	transcript_id "XM_047440544.1"; gene_id "ENSG00000088836.14"; exon_number "16";
chr20	StringTie	transcript	3229671	3230647	.	-	.	transcript_id "ENST00000470631.1"; gene_id "ENSG00000088836.14"; gene_name "SLC4A11"; xloc "XLOC_070669"; ref_gene_id "ENSG00000088836.14"; contained_in "MSTRG.58852.21"; cmp_ref "ENST00000470631.1"; class_code "="; tss_id "TSS128408";
chr20	StringTie	exon	3229671	3229776	.	-	.	transcript_id "ENST00000470631.1"; gene_id "ENSG00000088836.14"; exon_number "1";
chr20	StringTie	exon	3230187	3230647	.	-	.	transcript_id "ENST00000470631.1"; gene_id "ENSG00000088836.14"; exon_number "2";
chr20	StringTie	transcript	3230555	3238189	.	-	.	transcript_id "XM_017028097.2"; gene_id "ENSG00000088836.14"; gene_name "SLC4A11"; xloc "XLOC_070669"; ref_gene_id "ENSG00000088836.14"; cmp_ref "XM_017028097.2"; class_code "="; tss_id "TSS128404";
chr20	StringTie	exon	3230555	3230647	.	-	.	transcript_id "XM_017028097.2"; gene_id "ENSG00000088836.14"; exon_number "1";
chr20	StringTie	exon	3230775	3230845	.	-	.	transcript_id "XM_017028097.2"; gene_id "ENSG00000088836.14"; exon_number "2";
chr20	StringTie	exon	3230933	3231058	.	-	.	transcript_id "XM_017028097.2"; gene_id "ENSG00000088836.14"; exon_number "3";
chr20	StringTie	exon	3231149	3231242	.	-	.	transcript_id "XM_017028097.2"; gene_id "ENSG00000088836.14"; exon_number "4";
chr20	StringTie	exon	3231330	3231548	.	-	.	transcript_id "XM_017028097.2"; gene_id "ENSG00000088836.14"; exon_number "5";
chr20	StringTie	exon	3233514	3233637	.	-	.	transcript_id "XM_017028097.2"; gene_id "ENSG00000088836.14"; exon_number "6";
chr20	StringTie	exon	3233921	3234002	.	-	.	transcript_id "XM_017028097.2"; gene_id "ENSG00000088836.14"; exon_number "7";
chr20	StringTie	exon	3234083	3234314	.	-	.	transcript_id "XM_017028097.2"; gene_id "ENSG00000088836.14"; exon_number "8";
chr20	StringTie	exon	3234568	3234617	.	-	.	transcript_id "XM_017028097.2"; gene_id "ENSG00000088836.14"; exon_number "9";
chr20	StringTie	exon	3234742	3234894	.	-	.	transcript_id "XM_017028097.2"; gene_id "ENSG00000088836.14"; exon_number "10";
chr20	StringTie	exon	3237544	3237588	.	-	.	transcript_id "XM_017028097.2"; gene_id "ENSG00000088836.14"; exon_number "11";
chr20	StringTie	exon	3237893	3238189	.	-	.	transcript_id "XM_017028097.2"; gene_id "ENSG00000088836.14"; exon_number "12";
chr20	StringTie	transcript	3234235	3238790	.	-	.	transcript_id "ENST00000437836.2"; gene_id "ENSG00000088836.14"; gene_name "SLC4A11"; xloc "XLOC_070669"; ref_gene_id "ENSG00000088836.14"; contained_in "NM_001400279.1"; cmp_ref "ENST00000437836.2"; class_code "="; tss_id "TSS128405";
chr20	StringTie	exon	3234235	3234314	.	-	.	transcript_id "ENST00000437836.2"; gene_id "ENSG00000088836.14"; exon_number "1";
chr20	StringTie	exon	3234568	3234617	.	-	.	transcript_id "ENST00000437836.2"; gene_id "ENSG00000088836.14"; exon_number "2";
chr20	StringTie	exon	3234742	3234894	.	-	.	transcript_id "ENST00000437836.2"; gene_id "ENSG00000088836.14"; exon_number "3";
chr20	StringTie	exon	3237544	3237588	.	-	.	transcript_id "ENST00000437836.2"; gene_id "ENSG00000088836.14"; exon_number "4";
chr20	StringTie	exon	3238548	3238790	.	-	.	transcript_id "ENST00000437836.2"; gene_id "ENSG00000088836.14"; exon_number "5";
chr20	StringTie	transcript	3234278	3238189	.	-	.	transcript_id "ENST00000645524.1"; gene_id "ENSG00000088836.14"; gene_name "SLC4A11"; xloc "XLOC_070669"; ref_gene_id "ENSG00000088836.14"; cmp_ref "ENST00000645524.1"; class_code "="; tss_id "TSS128404";
chr20	StringTie	exon	3234278	3234314	.	-	.	transcript_id "ENST00000645524.1"; gene_id "ENSG00000088836.14"; exon_number "1";
chr20	StringTie	exon	3234568	3234617	.	-	.	transcript_id "ENST00000645524.1"; gene_id "ENSG00000088836.14"; exon_number "2";
chr20	StringTie	exon	3234742	3234920	.	-	.	transcript_id "ENST00000645524.1"; gene_id "ENSG00000088836.14"; exon_number "3";
chr20	StringTie	exon	3237544	3237588	.	-	.	transcript_id "ENST00000645524.1"; gene_id "ENSG00000088836.14"; exon_number "4";
chr20	StringTie	exon	3237893	3238189	.	-	.	transcript_id "ENST00000645524.1"; gene_id "ENSG00000088836.14"; exon_number "5";
chr20	StringTie	transcript	3237544	3239559	.	-	.	transcript_id "ENST00000644862.1"; gene_id "ENSG00000088836.14"; gene_name "SLC4A11"; xloc "XLOC_070669"; ref_gene_id "ENSG00000088836.14"; contained_in "NM_001400277.1"; cmp_ref "ENST00000644862.1"; class_code "="; tss_id "TSS128407";
chr20	StringTie	exon	3237544	3237588	.	-	.	transcript_id "ENST00000644862.1"; gene_id "ENSG00000088836.14"; exon_number "1";
chr20	StringTie	exon	3239348	3239559	.	-	.	transcript_id "ENST00000644862.1"; gene_id "ENSG00000088836.14"; exon_number "2";
