# Supplementary material for: High expression of the underexplored SLC4A11 protein-coding transcript is specific to the corneal endothelium
Source: Sci Rep. 2026 May 11;16:21446. doi: 10.1038/s41598-026-51987-w (PMC13351061; doi:10.1038/s41598-026-51987-w)
Supplement: Supplementary file 4 — Supplementary Material 4 [file 41598_2026_51987_MOESM4_ESM.xlsx]

## Sheet: Sheet1
Sample name	Transcriptome name	Transcriptomic dataset name	Tissue	Tissue subgroup	Expansion state for corneal endothelium	Pathology	NIH BioProject ID	Sample acession in transcriptomic set	Sample acession in 5'RACE set	Run acession in transcriptomic set	Run acession in 5' RACE set	Reference	Type of data	Transcriptomic library strategy	Transcriptomic library layout	Transcriptomic sequencing platform	Transcriptomic sequencing instrument	Transcriptomic sequencing read lenght	5'RACE library layout	5'RACE sequencing platform	5'RACE sequencing instrument	5'RACE sequencing read lenght
C1	E1_C1	endo1	Corneal endothelium	Normal corneal endothelium	No	No	PRJNA524323	SAMN11022345	NA	SRR8632808	NA	[1]	Transcriptome	rRNA depletion	PAIRED	ILLUMINA	Illumina HiSeq 2500	125	NA	NA	NA	NA
C2	E1_C2	endo1	Corneal endothelium	Normal corneal endothelium	No	No	PRJNA524323	SAMN17619437	NA	SRR13574908	NA	This publication	Transcriptome	rRNA depletion	PAIRED	ILLUMINA	Illumina HiSeq 2500	125	NA	NA	NA	NA
C3	E1_C3	endo1	Corneal endothelium	Normal corneal endothelium	No	No	PRJNA524323	SAMN11022346	SAMN44959590	SRR8632809	SRR31441102	[1]	Transcriptome/5'RACE	rRNA depletion	PAIRED	ILLUMINA	Illumina HiSeq 2500	125	PAIRED	ILLUMINA	Illumina MiSeq	150
C4	E1_C4	endo1	Corneal endothelium	Normal corneal endothelium	No	No	PRJNA524323	SAMN17619438	NA	SRR13574907	NA	This publication	Transcriptome	rRNA depletion	PAIRED	ILLUMINA	Illumina HiSeq 2500	125	NA	NA	NA	NA
C5	E1_C5	endo1	Corneal endothelium	Normal corneal endothelium	No	No	PRJNA524323	SAMN11022347	NA	SRR8632810	NA	[1]	Transcriptome	rRNA depletion	PAIRED	ILLUMINA	Illumina HiSeq 2500	125	NA	NA	NA	NA
C6	E1_C6	endo1	Corneal endothelium	Normal corneal endothelium	No	No	PRJNA524323	SAMN11022348	SAMN44959591	SRR8632811	SRR31441101	[1]	Transcriptome/5'RACE	rRNA depletion	PAIRED	ILLUMINA	Illumina HiSeq 2500	125	PAIRED	ILLUMINA	Illumina MiSeq	150
C7	E1_C7	endo1	Corneal endothelium	Normal corneal endothelium	No	No	PRJNA524323	SAMN11022349	NA	SRR8632812	NA	[1]	Transcriptome	rRNA depletion	PAIRED	ILLUMINA	Illumina HiSeq 2500	125	NA	NA	NA	NA
C8	E1_C8	endo1	Corneal endothelium	Normal corneal endothelium	No	No	PRJNA524323	SAMN11022350	SAMN44959592	SRR8632813	SRR31441100	[1]	Transcriptome/5'RACE	rRNA depletion	PAIRED	ILLUMINA	Illumina HiSeq 2500	125	PAIRED	ILLUMINA	Illumina MiSeq	150
F1	E1_F1	endo1	Corneal endothelium	Corneal endothelium with FECD	Yes	FECD	PRJNA524323	SAMN11022351	NA	SRR8632814	NA	[1]	Transcriptome	rRNA depletion	PAIRED	ILLUMINA	Illumina HiSeq 2500	125	NA	NA	NA	NA
F2	E1_F2	endo1	Corneal endothelium	Corneal endothelium with FECD	Yes	FECD	PRJNA524323	SAMN11022352	NA	SRR8632815	NA	[1]	Transcriptome	rRNA depletion	PAIRED	ILLUMINA	Illumina HiSeq 2500	125	NA	NA	NA	NA
F3	E1_F3	endo1	Corneal endothelium	Corneal endothelium with FECD	Yes	FECD	PRJNA524323	SAMN11022353	NA	SRR8632816	NA	[1]	Transcriptome	rRNA depletion	PAIRED	ILLUMINA	Illumina HiSeq 2500	125	NA	NA	NA	NA
F5	E1_F5	endo1	Corneal endothelium	Corneal endothelium with FECD	Yes	FECD	PRJNA524323	SAMN11022354	NA	SRR8632817	NA	[1]	Transcriptome	rRNA depletion	PAIRED	ILLUMINA	Illumina HiSeq 2500	125	NA	NA	NA	NA
F7	E1_F7	endo1	Corneal endothelium	Corneal endothelium with FECD	Yes	FECD	PRJNA524323	SAMN11022355	NA	SRR8632804	NA	[1]	Transcriptome	rRNA depletion	PAIRED	ILLUMINA	Illumina HiSeq 2500	125	NA	NA	NA	NA
F9	E1_F9	endo1	Corneal endothelium	Corneal endothelium with FECD	No	FECD	PRJNA524323	SAMN11022356	NA	SRR8632805	NA	[1]	Transcriptome	rRNA depletion	PAIRED	ILLUMINA	Illumina HiSeq 2500	125	NA	NA	NA	NA
F10	E1_F10	endo1	Corneal endothelium	Corneal endothelium with FECD	No	FECD	PRJNA524323	SAMN11022357	NA	SRR8632806	NA	[1]	Transcriptome	rRNA depletion	PAIRED	ILLUMINA	Illumina HiSeq 2500	125	NA	NA	NA	NA
F12	E1_F12	endo1	Corneal endothelium	Corneal endothelium with FECD	Yes	FECD	PRJNA524323	SAMN11022358	NA	SRR8632807	NA	[1]	Transcriptome	rRNA depletion	PAIRED	ILLUMINA	Illumina HiSeq 2500	125	NA	NA	NA	NA
F13	E1_F13	endo1	Corneal endothelium	Corneal endothelium with FECD	Yes	FECD	PRJNA524323	SAMN11022359	NA	SRR8632800	NA	[1]	Transcriptome	rRNA depletion	PAIRED	ILLUMINA	Illumina HiSeq 2500	125	NA	NA	NA	NA
F15	E1_F15	endo1	Corneal endothelium	Corneal endothelium with FECD	Yes	FECD	PRJNA524323	SAMN11022360	NA	SRR8632801	NA	[1]	Transcriptome	rRNA depletion	PAIRED	ILLUMINA	Illumina HiSeq 2500	125	NA	NA	NA	NA
F17	E1_F17	endo1	Corneal endothelium	Corneal endothelium with FECD	No	FECD	PRJNA524323	SAMN11022361	NA	SRR8632802	NA	[1]	Transcriptome	rRNA depletion	PAIRED	ILLUMINA	Illumina HiSeq 2500	125	NA	NA	NA	NA
F19	E1_F19	endo1	Corneal endothelium	Corneal endothelium with FECD	No	FECD	PRJNA524323	SAMN11022362	NA	SRR8632803	NA	[1]	Transcriptome	rRNA depletion	PAIRED	ILLUMINA	Illumina HiSeq 2500	125	NA	NA	NA	NA
F23	E1_F23	endo1	Corneal endothelium	Corneal endothelium with FECD	No	FECD	PRJNA524323	SAMN17619436	NA	SRR13574909	NA	This publication	Transcriptome	rRNA depletion	PAIRED	ILLUMINA	Illumina HiSeq 2500	125	NA	NA	NA	NA
F25	E1_F25	endo1	Corneal endothelium	Corneal endothelium with FECD	No	FECD	PRJNA1146429	SAMN43101407	NA	SRR30188396	NA	This publication	Transcriptome	rRNA depletion	PAIRED	ILLUMINA	Illumina HiSeq 2500	125	NA	NA	NA	NA
C63	NA	NA	Corneal endothelium	Normal corneal endothelium	No	No	PRJNA1189328	NA	SAMN44959593	NA	SRR31441099	This publication	5'RACE	NA	NA	NA	NA	NA	PAIRED	ILLUMINA	Illumina MiSeq	150
C64	NA	NA	Corneal endothelium	Normal corneal endothelium	No	No	PRJNA1189328	NA	SAMN44959594	NA	SRR31441098	This publication	5'RACE	NA	NA	NA	NA	NA	PAIRED	ILLUMINA	Illumina MiSeq	150
F24	NA	NA	Corneal endothelium	Corneal endothelium with FECD	Yes	FECD	PRJNA1189328	NA	SAMN44959595	NA	SRR31441097	This publication	5'RACE	NA	NA	NA	NA	NA	PAIRED	ILLUMINA	Illumina MiSeq	150
F26	NA	NA	Corneal endothelium	Corneal endothelium with FECD	Yes	FECD	PRJNA1189328	NA	SAMN44959596	NA	SRR31441096	This publication	5'RACE	NA	NA	NA	NA	NA	PAIRED	ILLUMINA	Illumina MiSeq	150
F70	NA	NA	Corneal endothelium	Corneal endothelium with FECD	Yes	FECD	PRJNA1189328	NA	SAMN44959597	NA	SRR31441095	This publication	5'RACE	NA	NA	NA	NA	NA	PAIRED	ILLUMINA	Illumina MiSeq	150
F71	NA	NA	Corneal endothelium	Corneal endothelium with FECD	Yes	FECD	PRJNA1189328	NA	SAMN44959598	NA	SRR31441094	This publication	5'RACE	NA	NA	NA	NA	NA	PAIRED	ILLUMINA	Illumina MiSeq	150
F80	NA	NA	Corneal endothelium	Corneal endothelium with FECD	Yes	FECD	PRJNA1189328	NA	SAMN44959599	NA	SRR31441103	This publication	5'RACE	NA	NA	NA	NA	NA	PAIRED	ILLUMINA	Illumina MiSeq	150
E2_C0	E2_C0	endo2	Corneal endothelium	Normal corneal endothelium	No	No	PRJNA597343	SAMN13673116	NA	SRR10760462	NA	[2]	Transcriptome	rRNA depletion	PAIRED	ILLUMINA	NextSeq 500	150	NA	NA	NA	NA
E2_C1	E2_C1	endo2	Corneal endothelium	Normal corneal endothelium	No	No	PRJNA597343	SAMN13673114	NA	SRR10760464	NA	[2]	Transcriptome	rRNA depletion	PAIRED	ILLUMINA	NextSeq 500	150	NA	NA	NA	NA
E2_C2	E2_C2	endo2	Corneal endothelium	Normal corneal endothelium	No	No	PRJNA597343	SAMN13673113	NA	SRR10760465	NA	[2]	Transcriptome	rRNA depletion	PAIRED	ILLUMINA	NextSeq 500	150	NA	NA	NA	NA
E2_C3	E2_C3	endo2	Corneal endothelium	Normal corneal endothelium	No	No	PRJNA597343	SAMN13673111	NA	SRR10760466	NA	[2]	Transcriptome	rRNA depletion	PAIRED	ILLUMINA	NextSeq 500	150	NA	NA	NA	NA
E2_C4	E2_C4	endo2	Corneal endothelium	Normal corneal endothelium	No	No	PRJNA597343	SAMN13673110	NA	SRR10760467	NA	[2]	Transcriptome	rRNA depletion	PAIRED	ILLUMINA	NextSeq 500	150	NA	NA	NA	NA
E2_C5	E2_C5	endo2	Corneal endothelium	Normal corneal endothelium	No	No	PRJNA597343	SAMN13673109	NA	SRR10760468	NA	[2]	Transcriptome	rRNA depletion	PAIRED	ILLUMINA	NextSeq 500	150	NA	NA	NA	NA
E2_C6	E2_C6	endo2	Corneal endothelium	Normal corneal endothelium	No	No	PRJNA597343	SAMN13673107	NA	SRR10760469	NA	[2]	Transcriptome	rRNA depletion	PAIRED	ILLUMINA	NextSeq 500	150	NA	NA	NA	NA
E2_C7	E2_C7	endo2	Corneal endothelium	Normal corneal endothelium	No	No	PRJNA597343	SAMN13673106	NA	SRR10760470	NA	[2]	Transcriptome	rRNA depletion	PAIRED	ILLUMINA	NextSeq 500	150	NA	NA	NA	NA
E2_C8	E2_C8	endo2	Corneal endothelium	Normal corneal endothelium	No	No	PRJNA597343	SAMN13673105	NA	SRR10760471	NA	[2]	Transcriptome	rRNA depletion	PAIRED	ILLUMINA	NextSeq 500	150	NA	NA	NA	NA
E2_CR0	E2_CR0	endo2	Corneal endothelium	Normal corneal endothelium	Yes	No	PRJNA597343	SAMN13673104	NA	SRR10760472	NA	[2]	Transcriptome	rRNA depletion	PAIRED	ILLUMINA	NextSeq 500	150	NA	NA	NA	NA
E2_CR1	E2_CR1	endo2	Corneal endothelium	Normal corneal endothelium	Yes	No	PRJNA597343	SAMN13673103	NA	SRR10760473	NA	[2]	Transcriptome	rRNA depletion	PAIRED	ILLUMINA	NextSeq 500	150	NA	NA	NA	NA
E2_CR2	E2_CR2	endo2	Corneal endothelium	Normal corneal endothelium	Yes	No	PRJNA597343	SAMN13673102	NA	SRR10760474	NA	[2]	Transcriptome	rRNA depletion	PAIRED	ILLUMINA	NextSeq 500	150	NA	NA	NA	NA
E2_CR3	E2_CR3	endo2	Corneal endothelium	Normal corneal endothelium	Yes	No	PRJNA597343	SAMN13673101	NA	SRR10760475	NA	[2]	Transcriptome	rRNA depletion	PAIRED	ILLUMINA	NextSeq 500	150	NA	NA	NA	NA
E2_CR4	E2_CR4	endo2	Corneal endothelium	Normal corneal endothelium	Yes	No	PRJNA597343	SAMN13673100	NA	SRR10760476	NA	[2]	Transcriptome	rRNA depletion	PAIRED	ILLUMINA	NextSeq 500	150	NA	NA	NA	NA
E2_CR5	E2_CR5	endo2	Corneal endothelium	Normal corneal endothelium	Yes	No	PRJNA597343	SAMN13673099	NA	SRR10760477	NA	[2]	Transcriptome	rRNA depletion	PAIRED	ILLUMINA	NextSeq 500	150	NA	NA	NA	NA
E2_FR0	E2_FR0	endo2	Corneal endothelium	Corneal endothelium with FECD	Yes	FECD	PRJNA597343	SAMN13673098	NA	SRR10760478	NA	[2]	Transcriptome	rRNA depletion	PAIRED	ILLUMINA	NextSeq 500	150	NA	NA	NA	NA
E2_FR1	E2_FR1	endo2	Corneal endothelium	Corneal endothelium with FECD	Yes	FECD	PRJNA597343	SAMN13673128	NA	SRR10760479	NA	[2]	Transcriptome	rRNA depletion	PAIRED	ILLUMINA	NextSeq 500	150	NA	NA	NA	NA
E2_FR2	E2_FR2	endo2	Corneal endothelium	Corneal endothelium with FECD	Yes	FECD	PRJNA597343	SAMN13673127	NA	SRR10760480	NA	[2]	Transcriptome	rRNA depletion	PAIRED	ILLUMINA	NextSeq 500	150	NA	NA	NA	NA
E2_FR3	E2_FR3	endo2	Corneal endothelium	Corneal endothelium with FECD	Yes	FECD	PRJNA597343	SAMN13673126	NA	SRR10760481	NA	[2]	Transcriptome	rRNA depletion	PAIRED	ILLUMINA	NextSeq 500	150	NA	NA	NA	NA
E2_FR4	E2_FR4	endo2	Corneal endothelium	Corneal endothelium with FECD	Yes	FECD	PRJNA597343	SAMN13673125	NA	SRR10760482	NA	[2]	Transcriptome	rRNA depletion	PAIRED	ILLUMINA	NextSeq 500	150	NA	NA	NA	NA
E2_FR5	E2_FR5	endo2	Corneal endothelium	Corneal endothelium with FECD	Yes	FECD	PRJNA597343	SAMN13673123	NA	SRR10760483	NA	[2]	Transcriptome	rRNA depletion	PAIRED	ILLUMINA	NextSeq 500	150	NA	NA	NA	NA
E2_FNR0	E2_FNR0	endo2	Corneal endothelium	Corneal endothelium with FECD	No	FECD	PRJNA597343	SAMN13673122	NA	SRR10760484	NA	[2]	Transcriptome	rRNA depletion	PAIRED	ILLUMINA	NextSeq 500	150	NA	NA	NA	NA
E2_FNR1	E2_FNR1	endo2	Corneal endothelium	Corneal endothelium with FECD	No	FECD	PRJNA597343	SAMN13673120	NA	SRR10760485	NA	[2]	Transcriptome	rRNA depletion	PAIRED	ILLUMINA	NextSeq 500	150	NA	NA	NA	NA
E2_FNR2	E2_FNR2	endo2	Corneal endothelium	Corneal endothelium with FECD	No	FECD	PRJNA597343	SAMN13673118	NA	SRR10760486	NA	[2]	Transcriptome	rRNA depletion	PAIRED	ILLUMINA	NextSeq 500	150	NA	NA	NA	NA
E2_FNR3	E2_FNR3	endo2	Corneal endothelium	Corneal endothelium with FECD	No	FECD	PRJNA597343	SAMN13673117	NA	SRR10760487	NA	[2]	Transcriptome	rRNA depletion	PAIRED	ILLUMINA	NextSeq 500	150	NA	NA	NA	NA
SG_114	SG_114	saliv	Minor salivary glands	Minor salivary glands with Primary Sjögren’s syndrome	NA	Primary Sjögren’s syndrome	PRJNA721374	GSM5236604	NA	SRR14213114	NA	[3]	Transcriptome	mRNA selection	PAIRED	ILLUMINA	Illumina HiSeq 4000	150	NA	NA	NA	NA
SG_124	SG_124	saliv	Minor salivary glands	Minor salivary glands with Primary Sjögren’s syndrome	NA	Primary Sjögren’s syndrome	PRJNA721374	GSM5236614	NA	SRR14213124	NA	[3]	Transcriptome	mRNA selection	PAIRED	ILLUMINA	Illumina HiSeq 4000	150	NA	NA	NA	NA
SG_137	SG_137	saliv	Minor salivary glands	Minor salivary glands with Primary Sjögren’s syndrome	NA	Primary Sjögren’s syndrome	PRJNA721374	GSM5236627	NA	SRR14213137	NA	[3]	Transcriptome	mRNA selection	PAIRED	ILLUMINA	Illumina HiSeq 4000	150	NA	NA	NA	NA
SG_145	SG_145	saliv	Minor salivary glands	Minor salivary glands with Primary Sjögren’s syndrome	NA	Primary Sjögren’s syndrome	PRJNA721374	GSM5236635	NA	SRR14213145	NA	[3]	Transcriptome	mRNA selection	PAIRED	ILLUMINA	Illumina HiSeq 4000	150	NA	NA	NA	NA
SG_220	SG_220	saliv	Minor salivary glands	Minor salivary glands with Primary Sjögren’s syndrome	NA	Primary Sjögren’s syndrome	PRJNA721374	GSM5236710	NA	SRR14213220	NA	[3]	Transcriptome	mRNA selection	PAIRED	ILLUMINA	Illumina HiSeq 4000	150	NA	NA	NA	NA
SG_122	SG_122	saliv	Minor salivary glands	Minor salivary glands with Primary Sjögren’s syndrome	NA	Primary Sjögren’s syndrome	PRJNA721374	GSM5236612	NA	SRR14213122	NA	[3]	Transcriptome	mRNA selection	PAIRED	ILLUMINA	Illumina HiSeq 4000	150	NA	NA	NA	NA
SG_140	SG_140	saliv	Minor salivary glands	Minor salivary glands with Primary Sjögren’s syndrome	NA	Primary Sjögren’s syndrome	PRJNA721374	GSM5236630	NA	SRR14213140	NA	[3]	Transcriptome	mRNA selection	PAIRED	ILLUMINA	Illumina HiSeq 4000	150	NA	NA	NA	NA
SG_156	SG_156	saliv	Minor salivary glands	Minor salivary glands with Primary Sjögren’s syndrome	NA	Primary Sjögren’s syndrome	PRJNA721374	GSM5236646	NA	SRR14213156	NA	[3]	Transcriptome	mRNA selection	PAIRED	ILLUMINA	Illumina HiSeq 4000	150	NA	NA	NA	NA
SG_217	SG_217	saliv	Minor salivary glands	Minor salivary glands with Primary Sjögren’s syndrome	NA	Primary Sjögren’s syndrome	PRJNA721374	GSM5236707	NA	SRR14213217	NA	[3]	Transcriptome	mRNA selection	PAIRED	ILLUMINA	Illumina HiSeq 4000	150	NA	NA	NA	NA
SG_223	SG_223	saliv	Minor salivary glands	Minor salivary glands with Primary Sjögren’s syndrome	NA	Primary Sjögren’s syndrome	PRJNA721374	GSM5236713	NA	SRR14213223	NA	[3]	Transcriptome	mRNA selection	PAIRED	ILLUMINA	Illumina HiSeq 4000	150	NA	NA	NA	NA
Thyr_959	Thyr_959	thyr	Thyroid tissue	Normal thyroid tissue	NA	No	PRJNA695543	GSM5048806	NA	SRR13572959	NA	[4]	Transcriptome	rRNA depletion	PAIRED	ILLUMINA	Illumina HiSeq 2500	100	NA	NA	NA	NA
Thyr_960	Thyr_960	thyr	Thyroid tissue	Normal thyroid tissue	NA	No	PRJNA695543	GSM5048807	NA	SRR13572960	NA	[4]	Transcriptome	rRNA depletion	PAIRED	ILLUMINA	Illumina HiSeq 2500	100	NA	NA	NA	NA
Thyr_964	Thyr_964	thyr	Thyroid tissue	Normal thyroid tissue	NA	No	PRJNA695543	GSM5048811	NA	SRR13572964	NA	[4]	Transcriptome	rRNA depletion	PAIRED	ILLUMINA	Illumina HiSeq 2500	100	NA	NA	NA	NA
Thyr_967	Thyr_967	thyr	Thyroid tissue	Normal thyroid tissue	NA	No	PRJNA695543	GSM5048814	NA	SRR13572967	NA	[4]	Transcriptome	rRNA depletion	PAIRED	ILLUMINA	Illumina HiSeq 2500	100	NA	NA	NA	NA
Thyr_968	Thyr_968	thyr	Thyroid tissue	Normal thyroid tissue	NA	No	PRJNA695543	GSM5048815	NA	SRR13572968	NA	[4]	Transcriptome	rRNA depletion	PAIRED	ILLUMINA	Illumina HiSeq 2500	100	NA	NA	NA	NA
Thyr_961	Thyr_961	thyr	Thyroid tissue	Normal thyroid tissue	NA	No	PRJNA695543	GSM5048808	NA	SRR13572961	NA	[4]	Transcriptome	rRNA depletion	PAIRED	ILLUMINA	Illumina HiSeq 2500	100	NA	NA	NA	NA
Thyr_962	Thyr_962	thyr	Thyroid tissue	Normal thyroid tissue	NA	No	PRJNA695543	GSM5048809	NA	SRR13572962	NA	[4]	Transcriptome	rRNA depletion	PAIRED	ILLUMINA	Illumina HiSeq 2500	100	NA	NA	NA	NA
Thyr_965	Thyr_965	thyr	Thyroid tissue	Normal thyroid tissue	NA	No	PRJNA695543	GSM5048812	NA	SRR13572965	NA	[4]	Transcriptome	rRNA depletion	PAIRED	ILLUMINA	Illumina HiSeq 2500	100	NA	NA	NA	NA
Thyr_966	Thyr_966	thyr	Thyroid tissue	Normal thyroid tissue	NA	No	PRJNA695543	GSM5048813	NA	SRR13572966	NA	[4]	Transcriptome	rRNA depletion	PAIRED	ILLUMINA	Illumina HiSeq 2500	100	NA	NA	NA	NA
Thyr_969	Thyr_969	thyr	Thyroid tissue	Normal thyroid tissue	NA	No	PRJNA695543	GSM5048816	NA	SRR13572969	NA	[4]	Transcriptome	rRNA depletion	PAIRED	ILLUMINA	Illumina HiSeq 2500	100	NA	NA	NA	NA
P2_1003	P2_1003	col_can	Colon	Colon cancer	NA	Cancer	PRJNA1186549	SAMN44766522	NA	SRR31361190	NA	[5]	Transcriptome	rRNA depletion	PAIRED	ILLUMINA	Illumina HiSeq 2500	125	NA	NA	NA	NA
P2_1009	P2_1009	col_can	Colon	Colon cancer	NA	Cancer	PRJNA1186549	SAMN44766523	NA	SRR31361189	NA	[5]	Transcriptome	rRNA depletion	PAIRED	ILLUMINA	Illumina HiSeq 2500	125	NA	NA	NA	NA
P2_1013	P2_1013	col_can	Colon	Colon cancer	NA	Cancer	PRJNA1186549	SAMN44766524	NA	SRR31361188	NA	[5]	Transcriptome	rRNA depletion	PAIRED	ILLUMINA	Illumina HiSeq 2500	125	NA	NA	NA	NA
P2_1032	P2_1032	col_can	Colon	Colon cancer	NA	Cancer	PRJNA1186549	SAMN44766525	NA	SRR31361187	NA	[5]	Transcriptome	rRNA depletion	PAIRED	ILLUMINA	Illumina HiSeq 2500	125	NA	NA	NA	NA
P2_1034	P2_1034	col_can	Colon	Colon cancer	NA	Cancer	PRJNA1186549	SAMN44766526	NA	SRR31361186	NA	[5]	Transcriptome	rRNA depletion	PAIRED	ILLUMINA	Illumina HiSeq 2500	125	NA	NA	NA	NA
P2_1036	P2_1036	col_can	Colon	Colon cancer	NA	Cancer	PRJNA1186549	SAMN44766527	NA	SRR31361185	NA	[5]	Transcriptome	rRNA depletion	PAIRED	ILLUMINA	Illumina HiSeq 2500	125	NA	NA	NA	NA
D_01	D_01_in	kc	Corneal fragment	Corneal_stroma, normal	NA	No	PRJNA1184491	SAMN44672030	NA	SRR31305291	NA	This publication	Transcriptome	rRNA depletion	PAIRED	ILLUMINA	Illumina HiSeq 2500	125	NA	NA	NA	NA
D_02	D_02_in	kc	Corneal fragment	Corneal_stroma, normal	NA	No	PRJNA1184491	SAMN44672032	NA	SRR31305293	NA	This publication	Transcriptome	rRNA depletion	PAIRED	ILLUMINA	Illumina HiSeq 2500	125	NA	NA	NA	NA
D_03	D_03_in	kc	Corneal fragment	Corneal_stroma, normal	NA	No	PRJNA1184491	SAMN44672034	NA	SRR31305288	NA	This publication	Transcriptome	rRNA depletion	PAIRED	ILLUMINA	Illumina HiSeq 2500	125	NA	NA	NA	NA
D_04	D_04_in	kc	Corneal fragment	Corneal_stroma, normal	NA	No	PRJNA1184491	SAMN44672036	NA	SRR31305286	NA	This publication	Transcriptome	rRNA depletion	PAIRED	ILLUMINA	Illumina HiSeq 2500	125	NA	NA	NA	NA
D_05	D_05_in	kc	Corneal fragment	Corneal_stroma, normal	NA	No	PRJNA1184491	SAMN44672038	NA	SRR31305283	NA	This publication	Transcriptome	rRNA depletion	PAIRED	ILLUMINA	Illumina HiSeq 2500	125	NA	NA	NA	NA
D_08	D_08_in	kc	Corneal fragment	Corneal_stroma, normal	NA	No	PRJNA1184491	SAMN44672040	NA	SRR31305281	NA	This publication	Transcriptome	rRNA depletion	PAIRED	ILLUMINA	Illumina HiSeq 2500	125	NA	NA	NA	NA
D_09	D_09_in	kc	Corneal fragment	Corneal_stroma, normal	NA	No	PRJNA1184491	SAMN44672042	NA	SRR31305279	NA	This publication	Transcriptome	rRNA depletion	PAIRED	ILLUMINA	Illumina HiSeq 2500	125	NA	NA	NA	NA
D_256	D_256_in	kc	Corneal fragment	Corneal_stroma, normal	NA	No	PRJNA1184491	SAMN44672044	NA	SRR31305277	NA	This publication	Transcriptome	rRNA depletion	PAIRED	ILLUMINA	Illumina HiSeq 2500	125	NA	NA	NA	NA
KC_01	KC_01_in	kc	Corneal fragment	Corneal stroma with epithelium, keratoconus	NA	Keratoconus	PRJNA1184491	SAMN44672010	NA	SRR31305305	NA	This publication	Transcriptome	rRNA depletion	PAIRED	ILLUMINA	Illumina HiSeq 2500	125	NA	NA	NA	NA
KC_02	KC_02_in	kc	Corneal fragment	Corneal stroma with epithelium, keratoconus	NA	Keratoconus	PRJNA1184491	SAMN44672012	NA	SRR31305292	NA	This publication	Transcriptome	rRNA depletion	PAIRED	ILLUMINA	Illumina HiSeq 2500	125	NA	NA	NA	NA
KC_03	KC_03_in	kc	Corneal fragment	Corneal stroma with epithelium, keratoconus	NA	Keratoconus	PRJNA1184491	SAMN44672014	NA	SRR31305275	NA	This publication	Transcriptome	rRNA depletion	PAIRED	ILLUMINA	Illumina HiSeq 2500	125	NA	NA	NA	NA
KC_05	KC_05_in	kc	Corneal fragment	Corneal stroma with epithelium, keratoconus	NA	Keratoconus	PRJNA1184491	SAMN44672016	NA	SRR31305273	NA	This publication	Transcriptome	rRNA depletion	PAIRED	ILLUMINA	Illumina HiSeq 2500	125	NA	NA	NA	NA
KC_16	KC_16_in	kc	Corneal fragment	Corneal stroma, keratoconus	NA	Keratoconus	PRJNA1184491	SAMN44672018	NA	SRR31305271	NA	This publication	Transcriptome	rRNA depletion	PAIRED	ILLUMINA	Illumina HiSeq 2500	125	NA	NA	NA	NA
KC_17	KC_17_in	kc	Corneal fragment	Corneal stroma, keratoconus	NA	Keratoconus	PRJNA1184491	SAMN44672020	NA	SRR31305303	NA	This publication	Transcriptome	rRNA depletion	PAIRED	ILLUMINA	Illumina HiSeq 2500	125	NA	NA	NA	NA
KC_18	KC_18_in	kc	Corneal fragment	Corneal stroma, keratoconus	NA	Keratoconus	PRJNA1184491	SAMN44672022	NA	SRR31305300	NA	This publication	Transcriptome	rRNA depletion	PAIRED	ILLUMINA	Illumina HiSeq 2500	125	NA	NA	NA	NA
KC_22	KC_22_in	kc	Corneal fragment	Corneal stroma, keratoconus	NA	Keratoconus	PRJNA1184491	SAMN44672024	NA	SRR31305298	NA	This publication	Transcriptome	rRNA depletion	PAIRED	ILLUMINA	Illumina HiSeq 2500	125	NA	NA	NA	NA
KC_23	KC_23_in	kc	Corneal fragment	Corneal stroma, keratoconus	NA	Keratoconus	PRJNA1184491	SAMN44672026	NA	SRR31305297	NA	This publication	Transcriptome	rRNA depletion	PAIRED	ILLUMINA	Illumina HiSeq 2500	125	NA	NA	NA	NA
KC_24	KC_24_in	kc	Corneal fragment	Corneal stroma, keratoconus	NA	Keratoconus	PRJNA1184491	SAMN44672028	NA	SRR31305295	NA	This publication	Transcriptome	rRNA depletion	PAIRED	ILLUMINA	Illumina HiSeq 2500	125	NA	NA	NA	NA
Lym_63	Lym_63	lymph	B cells	B cell leukemia cell line	NA	Leukemia	PRJEB30312	SAMEA5178182	NA	ERR3003563	NA	[6]	Transcriptome	mRNA selection	PAIRED	ILLUMINA	Illumina HiSeq 2500	150	NA	NA	NA	NA
Lym_84	Lym_84	lymph	B cells	B cell leukemia cell line	NA	Leukemia	PRJEB30312	SAMEA5178203	NA	ERR3003584	NA	[6]	Transcriptome	mRNA selection	PAIRED	ILLUMINA	Illumina HiSeq 2500	150	NA	NA	NA	NA
Lym_77	Lym_77	lymph	B cells	B cell lymphoma cell line	NA	Lymphoma	PRJEB30312	SAMEA5178196	NA	ERR3003577	NA	[6]	Transcriptome	mRNA selection	PAIRED	ILLUMINA	Illumina HiSeq 2500	150	NA	NA	NA	NA
Lym_28	Lym_28	lymph	B cells	B cell lymphoma cell line	NA	Lymphoma	PRJEB30312	SAMEA5178147	NA	ERR3003528	NA	[6]	Transcriptome	mRNA selection	PAIRED	ILLUMINA	Illumina HiSeq 2500	150	NA	NA	NA	NA
Lym_17	Lym_17	lymph	B cells	B cell leukemia cell line	NA	Leukemia	PRJEB30312	SAMEA5178136	NA	ERR3003517	NA	[6]	Transcriptome	mRNA selection	PAIRED	ILLUMINA	Illumina HiSeq 2500	150	NA	NA	NA	NA
Lym_35	Lym_35	lymph	B cells	B cell leukemia cell line	NA	Leukemia	PRJEB30312	SAMEA5178154	NA	ERR3003535	NA	[6]	Transcriptome	mRNA selection	PAIRED	ILLUMINA	Illumina HiSeq 2500	150	NA	NA	NA	NA
Lym_87	Lym_87	lymph	B cells	B cell lymphoma cell line	NA	Lymphoma	PRJEB30312	SAMEA5178206	NA	ERR3003587	NA	[6]	Transcriptome	mRNA selection	PAIRED	ILLUMINA	Illumina HiSeq 2500	150	NA	NA	NA	NA
Lym_14	Lym_14	lymph	B cells	B cell lymphoma cell line	NA	Lymphoma	PRJEB30312	SAMEA5178133	NA	ERR3003514	NA	[6]	Transcriptome	mRNA selection	PAIRED	ILLUMINA	Illumina HiSeq 2500	150	NA	NA	NA	NA
Lym_22	Lym_22	lymph	B cells	B cell lymphoma cell line	NA	Lymphoma	PRJEB30312	SAMEA5178141	NA	ERR3003522	NA	[6]	Transcriptome	mRNA selection	PAIRED	ILLUMINA	Illumina HiSeq 2500	150	NA	NA	NA	NA
Lym_36	Lym_36	lymph	B cells	B cell lymphoma cell line	NA	Lymphoma	PRJEB30312	SAMEA5178155	NA	ERR3003536	NA	[6]	Transcriptome	mRNA selection	PAIRED	ILLUMINA	Illumina HiSeq 2500	150	NA	NA	NA	NA
Corg1_80	Corg1_80	col_org1	Colon	Colon organoid	NA	No	PRJNA704074	GSM5100858	NA	SRR13765685	NA	[7]	Transcriptome	mRNA selection	PAIRED	ILLUMINA	Illumina NovaSeq 6000	150	NA	NA	NA	NA
Corg1_83	Corg1_83	col_org1	Colon	Colon organoid	NA	No	PRJNA704074	GSM5100859	NA	SRR13765686	NA	[7]	Transcriptome	mRNA selection	PAIRED	ILLUMINA	Illumina NovaSeq 6000	150	NA	NA	NA	NA
Corg1_87	Corg1_87	col_org1	Colon	Colon organoid	NA	No	PRJNA704074	GSM5100860	NA	SRR13765687	NA	[7]	Transcriptome	mRNA selection	PAIRED	ILLUMINA	Illumina NovaSeq 6000	150	NA	NA	NA	NA
Corg1_88	Corg1_88	col_org1	Colon	Colon organoid	NA	No	PRJNA704074	GSM5100861	NA	SRR13765688	NA	[7]	Transcriptome	mRNA selection	PAIRED	ILLUMINA	Illumina NovaSeq 6000	150	NA	NA	NA	NA
Corg1_89	Corg1_89	col_org1	Colon	Colon organoid	NA	No	PRJNA704074	GSM5100862	NA	SRR13765689	NA	[7]	Transcriptome	mRNA selection	PAIRED	ILLUMINA	Illumina NovaSeq 6000	150	NA	NA	NA	NA
Corg2_33	Corg2_33	col_org2	Colon	Colon organoid	NA	No	PRJNA803508	GSM5861533	NA	SRR17887526	NA	[8]	Transcriptome	mRNA selection	PAIRED	ILLUMINA	Illumina NovaSeq 6000	100	NA	NA	NA	NA
Corg2_31	Corg2_31	col_org2	Colon	Colon organoid	NA	No	PRJNA803508	GSM5861531	NA	SRR17887528	NA	[8]	Transcriptome	mRNA selection	PAIRED	ILLUMINA	Illumina NovaSeq 6000	100	NA	NA	NA	NA
Corg2_29	Corg2_29	col_org2	Colon	Colon organoid	NA	No	PRJNA803508	GSM5861529	NA	SRR17887530	NA	[8]	Transcriptome	mRNA selection	PAIRED	ILLUMINA	Illumina NovaSeq 6000	100	NA	NA	NA	NA
Corg2_27	Corg2_27	col_org2	Colon	Colon organoid	NA	No	PRJNA803508	GSM5861527	NA	SRR17887532	NA	[8]	Transcriptome	mRNA selection	PAIRED	ILLUMINA	Illumina NovaSeq 6000	100	NA	NA	NA	NA
Corg2_25	Corg2_25	col_org2	Colon	Colon organoid	NA	No	PRJNA803508	GSM5861525	NA	SRR17887542	NA	[8]	Transcriptome	mRNA selection	PAIRED	ILLUMINA	Illumina NovaSeq 6000	100	NA	NA	NA	NA
Corg2_23	Corg2_23	col_org2	Colon	Colon organoid	NA	No	PRJNA803508	GSM5861523	NA	SRR17887544	NA	[8]	Transcriptome	mRNA selection	PAIRED	ILLUMINA	Illumina NovaSeq 6000	100	NA	NA	NA	NA
Corg2_21	Corg2_21	col_org2	Colon	Colon organoid	NA	No	PRJNA803508	GSM5861521	NA	SRR17887546	NA	[8]	Transcriptome	mRNA selection	PAIRED	ILLUMINA	Illumina NovaSeq 6000	100	NA	NA	NA	NA
Corg2_19	Corg2_19	col_org2	Colon	Colon organoid	NA	No	PRJNA803508	GSM5861519	NA	SRR17887548	NA	[8]	Transcriptome	mRNA selection	PAIRED	ILLUMINA	Illumina NovaSeq 6000	100	NA	NA	NA	NA
Corg2_17	Corg2_17	col_org2	Colon	Colon organoid	NA	No	PRJNA803508	GSM5861517	NA	SRR17887566	NA	[8]	Transcriptome	mRNA selection	PAIRED	ILLUMINA	Illumina NovaSeq 6000	100	NA	NA	NA	NA
Corg2_15	Corg2_15	col_org2	Colon	Colon organoid	NA	No	PRJNA803508	GSM5861515	NA	SRR17887568	NA	[8]	Transcriptome	mRNA selection	PAIRED	ILLUMINA	Illumina NovaSeq 6000	100	NA	NA	NA	NA
Corg2_13	Corg2_13	col_org2	Colon	Colon organoid	NA	No	PRJNA803508	GSM5861513	NA	SRR17887570	NA	[8]	Transcriptome	mRNA selection	PAIRED	ILLUMINA	Illumina NovaSeq 6000	100	NA	NA	NA	NA
Corg2_11	Corg2_11	col_org2	Colon	Colon organoid	NA	No	PRJNA803508	GSM5861511	NA	SRR17887572	NA	[8]	Transcriptome	mRNA selection	PAIRED	ILLUMINA	Illumina NovaSeq 6000	100	NA	NA	NA	NA
Refferences
1	Nikitina AS, Belodedova AV, Malyugin BE, et al. Dataset on transcriptome profiling of corneal endothelium from patients with Fuchs endothelial corneal dystrophy. Data Brief. 2019;25:104047. Published 2019 May 23. doi:10.1016/j.dib.2019.104047
2	Chu Y, Hu J, Liang H, et al. Analyzing pre-symptomatic tissue to gain insights into the molecular and mechanistic origins of late-onset degenerative trinucleotide repeat disease. Nucleic Acids Res. 2020;48(12):6740-6758. doi:10.1093/nar/gkaa422
3	Zhu X, Lu S, Zhu L, et al. CXCR2 May Serve as a Useful Index of Disease Activity in Interstitial Lung Disease Associated With Primary Sjögren's Syndrome. Front Mol Biosci. 2021;8:640779. Published 2021 May 13. doi:10.3389/fmolb.2021.640779
4	He H, Liyanarachchi S, Li W, et al. Transcriptome analysis discloses dysregulated genes in normal appearing tumor-adjacent thyroid tissues from patients with papillary thyroid carcinoma. Sci Rep. 2021;11(1):14126. Published 2021 Jul 8. doi:10.1038/s41598-021-93526-9
5	Manuscript in preparation
6	Quentmeier H, Pommerenke C, Dirks WG, Eberth S, Koeppel M, MacLeod RAF, Nagel S, Steube K, Uphoff CC, Drexler HG. The LL-100 panel: 100 cell lines for blood cancer studies. Sci Rep. 2019 Jun 3;9(1):8218. doi: 10.1038/s41598-019-44491-x
7	Gu W, Wang H, Huang X, et al. SATB2 preserves colon stem cell identity and mediates ileum-colon conversion via enhancer remodeling. Cell Stem Cell. 2022;29(1):101-115.e10. doi:10.1016/j.stem.2021.09.004
8	Devall MAM, Dampier CH, Eaton S, et al. Transcriptomic Response to Calcium in Normal Colon Organoids is Impacted by Colon Location and Sex. Cancer Prev Res (Phila). 2022;15(10):679-688. doi:10.1158/1940-6207.CAPR-22-0068
NA-not applicable
