# Supplementary material for: High expression of the underexplored SLC4A11 protein-coding transcript is specific to the corneal endothelium
Source: Sci Rep. 2026 May 11;16:21446. doi: 10.1038/s41598-026-51987-w (PMC13351061; doi:10.1038/s41598-026-51987-w)
Supplement: Supplementary file 6 — Supplementary Material 6 [file 41598_2026_51987_MOESM6_ESM.xlsx]

## Sheet: Corneal_endothelium
Sample name	Transcriptome name	Pathology	Age, years	Sex	FECD stage (Volkov and Dronov)	CEC (corneal endothelial cell) density	TCF4 expansion status	Number of expanded TCF4 alleles	Number of repeats in smaller TCF4 allele	Number of repeats in larger TCF4 allel	RIN after DNase treatment	RNA concentration before DNase treatment, ng/mcl	Elution volume, mcl	Total mass before DNase treatment, ng	RNA concentration after DNase treatment, ng/mcl	Type of experiment
C1	E1_C1	No	47	female	NA	2976	non-expanded	0	14	18	6.2	13.5	40	540	6.7	Transcriptome
C2	E1_C2	No	54	male	NA	2778	non-expanded	0	30	38	5.6	N/A	40	N/A	4	Transcriptome
C3	E1_C3	No	63	male	NA	2864	non-expanded	0	11	18	6.7	18.8	40	752	13.1	Transcriptome/5'RACE
C4	E1_C4	No	57	male	NA	2770	non-expanded	0	12	12	NA (low concertation)	3.14	40	125.6	1	Transcriptome
C5	E1_C5	No	54	female	NA	2924	non-expanded	0	11	1900-01-17	6.6	23.6	40	944	19.6	Transcriptome
C6	E1_C6	No	65	female	NA	2931	non-expanded	0	11	1900-01-15	8	25.4	40	1016	19.5	Transcriptome/5'RACE
C7	E1_C7	No	64	female	NA	2789	non-expanded	0	11	1900-01-17	6.7	27	40	1080	15.1	Transcriptome
C8	E1_C8	No	61	male	NA	2812	non-expanded	0	17	17	6.6	N/A	40	N/A	15	Transcriptome/5'RACE
C63	NA	No	64	male	NA	2726	non-expanded	0	10	19	6.8	25.5	40	1020	17.8	5'RACE
C64	NA	No	68	female	NA	2716	non-expanded	0	17	17	6.5	17.5	52	910	10.8	5'RACE
F1	E1_F1	FECD	70	female	2	568	expanded	1	12	156	6.5	6	50	300	4.5	Transcriptome
F2	E1_F2	FECD	63	male	2	478	expanded	2	72	72	5	6.4	50	320	5.7	Transcriptome
F3	E1_F3	FECD	57	female	2	463	expanded	2	72	72	7	10.2	28	285.6	6.7	Transcriptome
F5	E1_F5	FECD	64	female	2	463	expanded	1	32	127	7.6	8	40	320	6.6	Transcriptome
F7	E1_F7	FECD	79	female	2	486	expanded	1	11	87	6.5	6	40	240	4.8	Transcriptome
F9	E1_F9	FECD	56	female	4	-	non-expanded	0	11	14	NA (low concertation)	2	40	80	1.5	Transcriptome
F10	E1_F10	FECD	64	male	2	489	non-expanded	0	11	14	6.2	5.1	40	204	4.3	Transcriptome
F12	E1_F12	FECD	72	female	3	501	expanded	1	14	44	6.3	6.5	40	260	4.5	Transcriptome
F13	E1_F13	FECD	74	male	2	465	expanded	1	14	104	NA	9	40	360	7.4	Transcriptome
F15	E1_F15	FECD	70	female	2	464	expanded	1	21	114	6.6	8.5	40	340	7	Transcriptome
F17	E1_F17	FECD	57	female	3	503	non-expanded	0	14	17	6	N/A	40	N/A	5.2	Transcriptome
F19	E1_F19	FECD	69	female	2	512	non-expanded	0	15	17	NA (low concertation)	N/A	40	N/A	1	Transcriptome
F23	E1_F23	FECD	79	male	3	412	non-expanded	0	11	18	NA (low concertation)	N/A	40	N/A	1	Transcriptome
F24	NA	FECD	73	female	2	428	expanded	1	17	115	7	7.6	60	456	5.3	5'RACE
F25	E1_F25	FECD	43	female	2	485	non-expanded	0	14	17	7.4	4.2	60	252	3.5	Transcriptome
F26	NA	FECD	59	female	3	-	expanded	1	11	121	7.5	7.1	60	426	4	5'RACE
F70	NA	FECD	68	male	2	532	expanded	2	72	72	7.6	12.1	28	338.8	7.8	5'RACE
F71	NA	FECD	71	female	3	548	expanded	1	10	103	7.6	20.4	38	775.2	13.2	5'RACE
F80	NA	FECD	77	female	3	493	expanded	1	23	122	6.5	14.2	36	511.2	10.4	5'RACE

## Sheet: Corneal_fragments
Patient/Donor ID	Pathology	Age, years	Sex	Stage (Amsler-Krumeich)	Sample ID	Epithelial debridement	Corneal layers included	Corneal part	RIN after DNase
KC_01	Keratoconus	18	male	3	KC_01_in	no	Corneal epithelium, Bowman's membrane and stroma	central	2024-07-06
					KC_01_out	no	Corneal epithelium, Bowman's membrane and stroma	peripheral	2024-07-06
KC_02	Keratoconus	34	male	4	KC_02_in	no	Corneal epithelium, Bowman's membrane and stroma	central	2024-07-06
					KC_02_out	no	Corneal epithelium, Bowman's membrane and stroma	peripheral	7
KC_03	Keratoconus	64	male	4	KC_03_in	no	Corneal epithelium, Bowman's membrane and stroma	central	7
					KC_03_out	no	Corneal epithelium, Bowman's membrane and stroma	peripheral	2024-07-06
KC_05	Keratoconus	32	male	4	KC_05_in	no	Corneal epithelium, Bowman's membrane and stroma	central	2024-08-07
					KC_05_out	no	Corneal epithelium, Bowman's membrane and stroma	peripheral	2024-05-06
KC_16	Keratoconus	46	male	3	KC_16_in	yes	Bowman's membrane and corneal stroma	central	NA (low concertation)
					KC_16_out	yes	Bowman's membrane and corneal stroma	peripheral	NA (low concertation)
KC_17	Keratoconus	21	male	3	KC_17_in	yes	Bowman's membrane and corneal stroma	central	NA (low concertation)
					KC_17_out	yes	Bowman's membrane and corneal stroma	peripheral	NA (low concertation)
KC_18	Keratoconus	24	male	3	KC_18_in	yes	Bowman's membrane and corneal stroma	central	2024-05-06
					KC_18_out	yes	Bowman's membrane and corneal stroma	peripheral	6
KC_22	Keratoconus	34	male	4	KC_22_in	yes	Bowman's membrane and corneal stroma	central	NA (low concertation)
					KC_22_out	yes	Bowman's membrane and corneal stroma	peripheral	NA (low concertation)
KC_23	Keratoconus	29	male	3	KC_23_in	yes	Bowman's membrane and corneal stroma	central	NA (low concertation)
					KC_23_out	yes	Bowman's membrane and corneal stroma	peripheral	7
KC_24	Keratoconus	26	male	4	KC_24_in	yes	Bowman's membrane and corneal stroma	central	2024-05-06
					KC_24_out	yes	Bowman's membrane and corneal stroma	peripheral	NA (low concertation)
D_01	No	N/A	female	NA	D_01_in	yes	Bowman's membrane and corneal stroma	central	NA (low concertation)
					D_01_out	yes	Bowman's membrane and corneal stroma	peripheral	NA (low concertation)
D_02	No	N/A	female	NA	D_02_in	yes	Bowman's membrane and corneal stroma	central	NA (low concertation)
					D_02_out	yes	Bowman's membrane and corneal stroma	peripheral	NA (low concertation)
D_03	No	N/A	male	NA	D_03_in	yes	Bowman's membrane and corneal stroma	central	NA (low concertation)
					D_03_out	yes	Bowman's membrane and corneal stroma	peripheral	NA (low concertation)
D_04	No	N/A	male	NA	D_04_in	yes	Bowman's membrane and corneal stroma	central	NA (low concertation)
					D_04_out	yes	Bowman's membrane and corneal stroma	peripheral	2024-05-06
D_05	No	N/A	male	NA	D_05_in	yes	Bowman's membrane and corneal stroma	central	NA (low concertation)
					D_05_out	yes	Bowman's membrane and corneal stroma	peripheral	NA (low concertation)
D_08	No	N/A	male	NA	D_08_in	yes	Bowman's membrane and corneal stroma	central	NA (low concertation)
					D_08_out	yes	Bowman's membrane and corneal stroma	peripheral	NA (low concertation)
D_09	No	N/A	male	NA	D_09_in	yes	Bowman's membrane and corneal stroma	central	2024-05-06
					D_09_out	yes	Bowman's membrane and corneal stroma	peripheral	2024-07-06
D_256	No	N/A	female	NA	D_256_in	yes	Bowman's membrane and corneal stroma	central	2024-05-07
					D_256_out	yes	Bowman's membrane and corneal stroma	peripheral	2024-05-07
