# Supplementary material for: High expression of the underexplored SLC4A11 protein-coding transcript is specific to the corneal endothelium
Source: Sci Rep. 2026 May 11;16:21446. doi: 10.1038/s41598-026-51987-w (PMC13351061; doi:10.1038/s41598-026-51987-w)
Supplement: Supplementary file 8 — Supplementary Material 8 [file 41598_2026_51987_MOESM8_ESM.xlsx]

## Sheet: Sheet1
Number	Article information*	Year	Cause of exlusion	Information about human SLC4A11 trancript variants or protein isoforms	Main transcript variant(s)
1	Congenital hereditary endothelial dystrophy with progressive sensorineural deafness: a case report of Harboyan syndrome.,"/pubmed/39319907","Karataş E, Utine CA.","Arq Bras Oftalmol. 2024 Sep 23	2024	NO	YES	2
2	NH(3)/NH(4) (+) allosterically activates SLC4A11 by causing an acidic shift in the intracellular pK that governs H(+)(OH(-)) conductance.,"/pubmed/39206384","Pasternack RA, Quade BN, Marshall A, Parker MD.","Front Physiol. 2024 Aug 14	2024	NO	YES	2
3	Characterization of a Novel Mouse Model for Fuchs Endothelial Corneal Dystrophy.,"/pubmed/38587441","Murugan S, de Campos VS, Ghag SA, Ng M, Shyam R.","Invest Ophthalmol Vis Sci. 2024 Apr 1	2024	NO	NO	NA
4	Impact of culture media on primary human corneal endothelial cells derived from old donors.,"/pubmed/38316204","Merra A, Maurizi E, Pellegrini G.","Exp Eye Res. 2024 Mar	2024	NO	NO	NA
5	Investigation of the functional impact of CHED- and FECD4-associated SLC4A11 mutations in human corneal endothelial cells.,"/pubmed/38252645","Chung DD, Chen AC, Choo CH, Zhang W, Williams D, Griffis CG, Bonezzi P, Jatavallabhula K, Sampath AP, Aldave AJ.","PLoS One. 2024 Jan 22	2024	NO	YES	2 and 3
6	Updates on congenital hereditary endothelial dystrophy.,"/pubmed/38249503","Mehta N, Verma A, Achanta DS, Kannabiran C, Roy S, Mishra DK, Chaurasia S, Edward DP, Ramappa M.","Taiwan J Ophthalmol. 2023 Nov 28	2023	Review	NA	NA
7	Structural insights into the conformational changes of BTR1/SLC4A11 in complex with PIP(2).,"/pubmed/37788993","Lu Y, Zuo P, Chen H, Shan H, Wang W, Dai Z, Xu H, Chen Y, Liang L, Ding D, Jin Y, Yin Y.","Nat Commun. 2023 Oct 3	2023	NO	YES	2
8	Pathogenicity and Function Analysis of Two Novel SLC4A11 Variants in Patients With Congenital Hereditary Endothelial Dystrophy.,"/pubmed/37787991","Zhen T, Li Y, Guo Q, Yao S, You Y, Lei B.","Transl Vis Sci Technol. 2023 Oct 3	2023	NO	YES	2
9	Systematic review of SLC4A11, ZEB1, LOXHD1, and AGBL1 variants in the development of Fuchs' endothelial corneal dystrophy.,"/pubmed/37441688","Tsedilina TR, Sharova E, Iakovets V, Skorodumova LO.","Front Med (Lausanne). 2023 Jun 27	2023	Review	NA	NA
10	Correction to: identification and in silico analysis of a spectrum of SLC4A11 variations in indian familial and sporadic cases of congenital hereditary endothelial dystrophy.,"/pubmed/37386499","Salman M, Verma A, Chaurasia S, Prasad D, Kannabiran C, Singh V, Ramappa M.","Orphanet J Rare Dis. 2023 Jun 29	2023	Correction	NA	NA
11	Corneal Edema in Inducible Slc4a11 Knockout Is Initiated by Mitochondrial Superoxide Induced Src Kinase Activation.,"/pubmed/37296649","Ogando DG, Kim ET, Li S, Bonanno JA.","Cells. 2023 Jun 1	2023	NO	NO	NA
12	Exome Sequencing Reveals SLC4A11 Variant Underlying Congenital Hereditary Endothelial Dystrophy (CHED2) Misdiagnosed as Congenital Glaucoma.,"/pubmed/36833236","Yousaf K, Naz S, Mushtaq A, Wohler E, Sobreira N, Ho BM, Chen LJ, Chu WK, Bashir R.","Genes (Basel). 2023 Jan 25	2023	NO	YES	2
13	Cellular Interplay Through Extracellular Vesicle miR-184 Alleviates Corneal Endothelium Degeneration.,"/pubmed/36531590","Yamashita T, Asada K, Ueno M, Hiramoto N, Fujita T, Toda M, Sotozono C, Kinoshita S, Hamuro J.","Ophthalmol Sci. 2022 Aug 18	2022	NO	NO	NA
14	Identification and in silico analysis of a spectrum of SLC4A11 variations in Indian familial and sporadic cases of congenital hereditary endothelial dystrophy.,"/pubmed/36115991","Salman M, Verma A, Chaurasia S, Prasad D, Kannabiran C, Singh V, Ramappa M.","Orphanet J Rare Dis. 2022 Sep 17	2022	NO	YES	2
15	Rescue of the Congenital Hereditary Endothelial Dystrophy Mouse Model by Adeno-Associated Viruse-Mediated Slc4a11 Replacement.,"/pubmed/36051248","Shyam R, Ogando DG, Kim ET, Murugan S, Choi M, Bonanno JA.","Ophthalmol Sci. 2022 Mar	2022	NO	NO	NA
16	Mutational analysis in sodium-borate cotransporter SLC4A11 in consanguineous families from Punjab, Pakistan.,"/pubmed/36037197","Iqbal A, Naz S, Kaul H, Sharif S, Khushbakht A, Naeem MA, Iqtedar M, Kaleem A, Firasat S, Manzoor F.","PLoS One. 2022 Aug 29	2022	NO	YES	2
17	Corneal dystrophy mutations R125H and R804H disable SLC4A11 by altering the extracellular pH dependence of the intracellular pK that governs H(+)(OH(-)) transport.,"/pubmed/35993514","Quade BN, Marshall A, Parker MD.","Am J Physiol Cell Physiol. 2022 Oct 1	2022	NO	YES	2
18	Update on the genetics of corneal endothelial dystrophies.,"/pubmed/35791103","Kannabiran C, Chaurasia S, Ramappa M, Mootha VV.","Indian J Ophthalmol. 2022 Jul	2022	Review	NA	NA
19	Harboyan syndrome with biallelic SLC4A11 pathogenic variants misdiagnosed as congenital CMV infection.,"/pubmed/35672901","Loveridge-Easther C, Kiray G, Hull S, Vincent AL.","Ophthalmic Genet. 2022 Oct	2022	NO	YES	1
20	Mitochondrial ROS in Slc4a11 KO Corneal Endothelial Cells Lead to ER Stress.,"/pubmed/35557943","Shyam R, Ogando DG, Bonanno JA.","Front Cell Dev Biol. 2022 Apr 26	2022	NO	NO	NA
21	Harboyan Syndrome: A Novel SLC4A11 Variant With Unique Genotype-Phenotype Correlation.,"/pubmed/35439766","Magan T, Hammersmith KM, Viaene AN, Kumar P, Eagle RC Jr, Milman T.","Cornea. 2022 Aug 1	2022	NO	YES	2
22	Intracellular pH affects mitochondrial homeostasis in cultured human corneal endothelial cells prepared for cell injection therapy.,"/pubmed/35428816","Deguchi H, Yamashita T, Hiramoto N, Otsuki Y, Mukai A, Ueno M, Sotozono C, Kinoshita S, Hamuro J.","Sci Rep. 2022 Apr 15	2022	NO	NO	NA
23	Compound heterozygous mutations in the SLC4A11 gene associated with congenital hereditary endothelial dystrophy in a Chinese family.,"/pubmed/35291925","Liu M, Xia JL, Yang H, Yu L.","Ophthalmic Genet. 2022 Aug	2022	NO	YES	2
24	The H(+) Transporter SLC4A11: Roles in Metabolism, Oxidative Stress and Mitochondrial Uncoupling.,"/pubmed/35053313","Bonanno JA, Shyam R, Choi M, Ogando DG.","Cells. 2022 Jan 7	2022	Review	NA	NA
25	RNA sequencing uncovers alterations in corneal endothelial metabolism, pump and barrier functions of Slc4a11 KO mice.,"/pubmed/34871568","Ogando DG, Bonanno JA.","Exp Eye Res. 2022 Jan	2022	NO	NO	NA
26	Ex vivo expansion and characterization of human corneal endothelium for transplantation: a review.,"/pubmed/34717745","Smeringaiova I, Utheim TP, Jirsova K.","Stem Cell Res Ther. 2021 Oct 30	2021	Review	NA	NA
27	Altered gene expression in slc4a11(-/-) mouse cornea highlights SLC4A11 roles.,"/pubmed/34686736","Alvarez BV, PichГ© M, Aizouki C, Rahman F, Derry JMJ, Brunette I, Casey JR.","Sci Rep. 2021 Oct 22	2021	NO	NO	NA
28	SLC4A11 mutations causative of congenital hereditary endothelial dystrophy (CHED) progressing to Harboyan syndrome in consanguineous Pakistani families.,"/pubmed/34637099","Firasat S, Dur-E-Shawar, Khan WA, Sughra U, Nousheen, Kaul H, Naz S, Noreen B, Gul R, Afshan K.","Mol Biol Rep. 2021 Nov	2021	NO	YES	2
29	Mitochondrial ROS Induced Lysosomal Dysfunction and Autophagy Impairment in an Animal Model of Congenital Hereditary Endothelial Dystrophy.,"/pubmed/34533563","Shyam R, Ogando DG, Choi M, Liton PB, Bonanno JA.","Invest Ophthalmol Vis Sci. 2021 Sep 2	2021	NO	NO	NA
30	Mitochondrial Targeting of the Ammonia-Sensitive Uncoupler SLC4A11 by the Chaperone-Mediated Carrier Pathway in Corneal Endothelium.,"/pubmed/34499705","Choi M, Bonanno JA.","Invest Ophthalmol Vis Sci. 2021 Sep 2	2021	NO	YES	2
31	Whole exome sequencing identified FAM149A as a plausible causative gene for congenital hereditary endothelial dystrophy, affecting Nrf2-Antioxidant signaling upon oxidative stress.,"/pubmed/34303830","Zhang J, Dai Y, Wu D, Li Y, Xu J.","Free Radic Biol Med. 2021 Sep	2021	NO	NO	NA
32	Inducible Slc4a11 Knockout Triggers Corneal Edema Through Perturbation of Corneal Endothelial Pump.,"/pubmed/34190974","Ogando DG, Shyam R, Kim ET, Wang YC, Liu CY, Bonanno JA.","Invest Ophthalmol Vis Sci. 2021 Jun 1	2021	NO	NO	NA
33	Genetic mutations and molecular mechanisms of Fuchs endothelial corneal dystrophy.,"/pubmed/34130750","Liu X, Zheng T, Zhao C, Zhang Y, Liu H, Wang L, Liu P.","Eye Vis (Lond). 2021 Jun 15	2021	Review	NA	NA
34	Enhanced expression of SLC4A11 by tert-Butylhydroquinone is mediated by direct binding of Nrf2 to the promoter of SLC4A11.,"/pubmed/33744340","Guha S, Roy S.","Free Radic Biol Med. 2021 May 1	2021	NO	NO	NA
35	[Identification of novel mutations of SLC4A11 gene in patients with congenital hereditary endothelial dystrophy].,"/pubmed/33541055","Li Y, Zhang J, Xu JJ.","Zhonghua Yan Ke Za Zhi. 2021 Feb 11	2021	No English text	NA	NA
36	Bilateral Descemet Membrane Endothelial Keratoplasty in an Infant With Congenital Hereditary Endothelial Dystrophy.,"/pubmed/33201061","Wu F, Oatts JT, Schallhorn JM.","Cornea. 2021 Sep 1	2021	NO	NO	NA
37	Harboyan syndrome: novel SLC4A11 mutation, clinical manifestations, and outcome of corneal transplantation.,"/pubmed/32884076","Tananuvat N, Tananuvat R, Chartapisak W, Mahanupab P, Hokierti C, Srikummool M, Kampuansai J, Intachai W, Olsen B, Ketudat Cairns JR, Kantaputra P.","J Hum Genet. 2021 Feb	2021	NO	YES	2
38	[Molecular genetic aspects of Fuchs' endothelial corneal dystrophy pathogenesis].,"/pubmed/33063975","Trufanov SV, Fisenko NV.","Vestn Oftalmol. 2020	2020	Review	NA	NA
39	Molecular Mechanisms of Fuchs and Congenital Hereditary Endothelial Corneal Dystrophies.,"/pubmed/32789790","Malhotra D, Casey JR.","Rev Physiol Biochem Pharmacol. 2020	2020	Review	NA	NA
40	Energy Shortage in Human and Mouse Models of SLC4A11-Associated Corneal Endothelial Dystrophies.,"/pubmed/32721020","Zhang W, Frausto R, Chung DD, Griffis CG, Kao L, Chen A, Azimov R, Sampath AP, Kurtz I, Aldave AJ.","Invest Ophthalmol Vis Sci. 2020 Jul 1	2020	NO	YES	2
41	pH dependence of the Slc4a11-mediated H(+) conductance is influenced by intracellular lysine residues and modified by disease-linked mutations.,"/pubmed/32520610","Quade BN, Marshall A, Parker MD.","Am J Physiol Cell Physiol. 2020 Aug 1	2020	NO	NO	NA
42	Polarized Expression of Ion Channels and Solute Carrier Family Transporters on Heterogeneous Cultured Human Corneal Endothelial Cells.,"/pubmed/32455435","Hamuro J, Deguchi H, Fujita T, Ueda K, Tokuda Y, Hiramoto N, Numa K, Nakano M, Bush J, Ueno M, Sotozono C, Kinoshita S.","Invest Ophthalmol Vis Sci. 2020 May 11	2020	NO	NO	NA
43	Corneal Endothelial Pump Coupling to Lactic Acid Efflux in the Rabbit and Mouse.,"/pubmed/32031579","Li S, Kim E, Ogando DG, Bonanno JA.","Invest Ophthalmol Vis Sci. 2020 Feb 7	2020	NO	NO	NA
44	Coexistence of Congenital Hereditary Endothelial Dystrophy and Fuchs Endothelial Corneal Dystrophy Associated With SLC4A11 Mutations in Affected Families.,"/pubmed/31714402","Chaurasia S, Ramappa M, Annapurna M, Kannabiran C.","Cornea. 2020 Mar	2020	NO	YES	2
45	Defective cell adhesion function of solute transporter, SLC4A11, in endothelial corneal dystrophies.,"/pubmed/31691803","Malhotra D, Jung M, Fecher-Trost C, Lovatt M, Peh GSL, Noskov S, Mehta JS, Zimmermann R, Casey JR.","Hum Mol Genet. 2020 Jan 1	2020	NO	YES	2
46	Observation of nine previously reported and 10 non-reported SLC4A11 mutations among 20 Iranian CHED probands and identification of an MPDZ mutation as possible cause of CHED and FECD in one family.,"/pubmed/31420327","Moazzeni H, Javadi MA, Asgari D, Khani M, Emami M, Moghadam A, Panahi-Bazaz MR, Hosseini Tehrani M, Karimian F, Hosseini B, Nekuie Moghadam T, Hassanpour H, Akbari MT, Elahi E.","Br…	2020	NO	YES	2
47	Homeostasis of SLC4A11 protein is mediated by endoplasmic reticulum-associated degradation.,"/pubmed/31491427","Hara S, Tsujikawa M, Kawasaki S, Nishida K.","Exp Eye Res. 2019 Nov	2019	NO	YES	2 and 3
48	IPSC-Derived Corneal Endothelial-like Cells Act as an Appropriate Model System to Assess the Impact of SLC4A11 Variants on Pre-mRNA Splicing.,"/pubmed/31323090","Brejchova K, Dudakova L, Skalicka P, Dobrovolny R, Masek P, Putzova M, Moosajee M, Tuft SJ, Davidson AE, Liskova P.","Invest Ophthalmol Vis Sci. 2019 Jul 1	2019	NO	YES	2
49	Human Corneal Expression of SLC4A11, a Gene Mutated in Endothelial Corneal Dystrophies.,"/pubmed/31273259","Malhotra D, Loganathan SK, Chiu AM, Lukowski CM, Casey JR.","Sci Rep. 2019 Jul 4	2019	NO	YES	2
50	Ammonia sensitive SLC4A11 mitochondrial uncoupling reduces glutamine induced oxidative stress.,"/pubmed/31254733","Ogando DG, Choi M, Shyam R, Li S, Bonanno JA.","Redox Biol. 2019 Sep	2019	NO	NO	NA
51	Clinical features and possible founder mutation of the 8bp duplication mutation in the SLC4A11 gene causing corneal dystrophy and perceptive deafness in three South American families.,"/pubmed/30856043","Romero PT, Donoso R, LГіpez P, Miranda A, RodrГ­guez L, Chrzanowsky D, Asenjo MS, Burgos G, Villegas P, Desir J, Moya G, Herrera LM.","Ophthalmic Genet. 2019 Apr	2019	NO	YES	2
52	R125H, W240S, C386R, and V507I SLC4A11 mutations associated with corneal endothelial dystrophy affect the transporter function but not trafficking in PS120 cells.,"/pubmed/30557570","Li S, Hundal KS, Chen X, Choi M, Ogando DG, Obukhov AG, Bonanno JA.","Exp Eye Res. 2019 Mar	2019	NO	YES	2
53	CTG18.1 Expansion is the Best Classifier of Late-Onset Fuchs' Corneal Dystrophy Among 10 Biomarkers in a Cohort From the European Part of Russia.,"/pubmed/30267097","Skorodumova LO, Belodedova AV, Antonova OP, Sharova EI, Akopian TA, Selezneva OV, Kostryukova ES, Malyugin BE.","Invest Ophthalmol Vis Sci. 2018 Sep 4	2018	NO	YES	2
54	Ophthalmic Nonsteroidal Anti-Inflammatory Drugs as a Therapy for Corneal Dystrophies Caused by SLC4A11 Mutation.,"/pubmed/30140924","Alka K, Casey JR.","Invest Ophthalmol Vis Sci. 2018 Aug 1	2018	NO	YES	2
55	Analysis of candidate genes ZEB1 and LOXHD1 in late-onset Fuchs' endothelial corneal dystrophy in an Indian cohort.,"/pubmed/29799290","Rao BS, Ansar S, Arokiasamy T, Sudhir RR, Umashankar V, Rajagopal R, Soumittra N.","Ophthalmic Genet. 2018 Aug	2018	NO	NO	NA
56	Molecular phenotype of SLC4A11 missense mutants: Setting the stage for personalized medicine in corneal dystrophies.,"/pubmed/29327391","Alka K, Casey JR.","Hum Mutat. 2018 May	2018	NO	YES	2
57	Nrf2, a Potential Therapeutic Target against Oxidative Stress in Corneal Diseases.,"/pubmed/29209447","Liu XF, Zhou DD, Xie T, Malik TH, Lu CB, Li HJ, Wang F, Shu C, Liu C, Lu CW, Hao JL.","Oxid Med Cell Longev. 2017	2017	Review	NA	NA
58	Vps35-deficiency impairs SLC4A11 trafficking and promotes corneal dystrophy.,"/pubmed/28934248","Liu W, Tang FL, Lin S, Zhao K, Mei L, Ye J, Xiong WC.","PLoS One. 2017 Sep 21	2017	NO	NO	NA
59	Conditionally Immortal Slc4a11-/- Mouse Corneal Endothelial Cell Line Recapitulates Disrupted Glutaminolysis Seen in Slc4a11-/- Mouse Model.,"/pubmed/28738416","Zhang W, Ogando DG, Kim ET, Choi MJ, Li H, Tenessen JM, Bonanno JA.","Invest Ophthalmol Vis Sci. 2017 Jul 1	2017	NO	NO	NA
60	SLC4A11 depletion impairs NRF2 mediated antioxidant signaling and increases reactive oxygen species in human corneal endothelial cells during oxidative stress.,"/pubmed/28642546","Guha S, Chaurasia S, Ramachandran C, Roy S.","Sci Rep. 2017 Jun 22	2017	NO	YES	2
61	Glutaminolysis is Essential for Energy Production and Ion Transport in Human Corneal Endothelium.,"/pubmed/28117276","Zhang W, Li H, Ogando DG, Li S, Feng M, Price FW Jr, Tennessen JM, Bonanno JA.","EBioMedicine. 2017 Feb	2017	NO	NO	NA
62	SLC4A11 Three-Dimensional Homology Model Rationalizes Corneal Dystrophy-Causing Mutations.,"/pubmed/27925686","Badior KE, Alka K, Casey JR.","Hum Mutat. 2017 Mar	2017	NO	YES	2
63	Homozygous SLC4A11 mutation in a large Irish CHED2 pedigree.,"/pubmed/27057589","Hand CK, McGuire M, Parfrey NA, Murphy CC.","Ophthalmic Genet. 2017 Mar-Apr	2017	NO	YES	2
64	Functional assessment of SLC4A11, an integral membrane protein mutated in corneal dystrophies.,"/pubmed/27558157","Loganathan SK, Schneider HP, Morgan PE, Deitmer JW, Casey JR.","Am J Physiol Cell Physiol. 2016 Nov 1	2016	NO	YES	2
65	Mouse Slc4a11 expressed in Xenopus oocytes is an ideally selective H+/OH- conductance pathway that is stimulated by rises in intracellular and extracellular pH.,"/pubmed/27681179","Myers EJ, Marshall A, Jennings ML, Parker MD.","Am J Physiol Cell Physiol. 2016 Dec 1	2016	NO	NO	NA
66	Delayed onset of congenital hereditary endothelial dystrophy due to compound heterozygous SLC4A11 mutations.,"/pubmed/27609159","Kumawat BL, Gupta R, Sharma A, Sen S, Gupta S, Tandon R.","Indian J Ophthalmol. 2016 Jul	2016	NO	YES	2
67	Multifunctional ion transport properties of human SLC4A11: comparison of the SLC4A11-B and SLC4A11-C variants.,"/pubmed/27581649","Kao L, Azimov R, Shao XM, Frausto RF, Abuladze N, Newman D, Aldave AJ, Kurtz I.","Am J Physiol Cell Physiol. 2016 Nov 1	2016	NO	YES	3
68	Analysis of SLC4A11, ZEB1, LOXHD1, COL8A2 and TCF4 gene sequences in a multi-generational family with late-onset Fuchs corneal dystrophy.,"/pubmed/27121161","Tang H, Zhang W, Yan XM, Wang LP, Dong H, Shou T, Lei H, Guo Q.","Int J Mol Med. 2016 Jun	2016	NO	YES	2
69	Congenital Corneal Endothelial Dystrophies Resulting From Novel De Novo Mutations.,"/pubmed/26619383","Cunnusamy K, Bowman CB, Beebe W, Gong X, Hogan RN, Mootha VV.","Cornea. 2016 Feb	2016	NO	YES	2
70	The cytoplasmic domain is essential for transport function of the integral membrane transport protein SLC4A11.,"/pubmed/26582474","Loganathan SK, Lukowski CM, Casey JR.","Am J Physiol Cell Physiol. 2016 Jan 15	2016	NO	YES	2
71	Missense mutation in SLC4A11 in two Pakistani families affected with congenital hereditary endothelial dystrophy (CHED2).,"/pubmed/26286922","Kaul H, Suman M, Khan Z, Ullah MI, Ashfaq UA, Idrees S.","Clin Exp Optom. 2016 Jan	2016	NO	YES	2
72	[TGC Repeats in Intron 2 of the TCF4 Gene have a Good Predictive Power Regarding to Fuchs Endothelial Corneal Dystrophy].,"/pubmed/26280645","Luther M, GrГјnauer-Kloevekorn C, Weidle E, Passarge E, Rupprecht A, Hoffmann K, Foja S.","Klin Monbl Augenheilkd. 2016 Feb	2016	No English text	NA	NA
73	High Throughput Assay Identifies Glafenine as a Corrector for the Folding Defect in Corneal Dystrophy-Causing Mutants of SLC4A11.,"/pubmed/26641551","Chiu AM, Mandziuk JJ, Loganathan SK, Alka K, Casey JR.","Invest Ophthalmol Vis Sci. 2015 Dec	2015	NO	YES	2
74	Association of ZEB1 and TCF4 rs613872 changes with late onset Fuchs endothelial corneal dystrophy in patients from northern India.,"/pubmed/26622166","Gupta R, Kumawat BL, Paliwal P, Tandon R, Sharma N, Sen S, Kashyap S, Nag TC, Vajpayee RB, Sharma A.","Mol Vis. 2015 Oct 30	2015	NO	YES	2
75	SLC4A11 and the Pathophysiology of Congenital Hereditary Endothelial Dystrophy.,"/pubmed/26451371","Patel SP, Parker MD.","Biomed Res Int. 2015	2015	Review	NA	NA
76	Fuchs Corneal Dystrophy.,"/pubmed/26310151","Eghrari AO, Riazuddin SA, Gottsch JD.","Prog Mol Biol Transl Sci. 2015	2015	Review	NA	NA
77	Mutations in the Corneal Endothelial Dystrophy-Associated Gene SLC4A11 Render the Cells More Vulnerable to Oxidative Insults.,"/pubmed/25811729","Roy S, Praneetha DC, Vendra VP.","Cornea. 2015 Jun	2015	NO	YES	2
78	Detailed assessment of renal function in a proband with Harboyan syndrome caused by a novel homozygous SLC4A11 nonsense mutation.,"/pubmed/25500497","Liskova P, Dudakova L, Tesar V, Bednarova V, Kidorova J, Jirsova K, Davidson AE, Hardcastle AJ.","Ophthalmic Res. 2015	2015	NO	YES	2
79	Human SLC4A11-C functions as a DIDS-stimulatable H⁺(OH⁻) permeation pathway: partial correction of R109H mutant transport.,"/pubmed/25394471","Kao L, Azimov R, Abuladze N, Newman D, Kurtz I.","Am J Physiol Cell Physiol. 2015 Jan 15	2015	NO	YES	3
80	Fuchs Endothelial Corneal Dystrophy in a Heterozygous Carrier of Congenital Hereditary Endothelial Dystrophy Type 2 with a Novel Mutation in SLC4A11.,"/pubmed/24502824","Kim JH, Ko JM, Tchah H.","Ophthalmic Genet. 2015	2015	NO	YES	2
81	Loss of ion transporters and increased unfolded protein response in Fuchs' dystrophy.,"/pubmed/25548511","Jalimarada SS, Ogando DG, Bonanno JA.","Mol Vis. 2014 Dec 12	2014	NO	NO	NA
82	Two novel mutations including a large deletion of the SLC4A11 gene causing autosomal recessive hereditary endothelial dystrophy.,"/pubmed/25138764","Puangsricharern V, Yeetong P, Charumalai C, Suphapeetiporn K, Shotelersuk V.","Br J Ophthalmol. 2014 Oct	2014	NO	YES	2
83	Biosynthetic and functional defects in newly identified SLC4A11 mutants and absence of COL8A2 mutations in Fuchs endothelial corneal dystrophy.,"/pubmed/25007886","Soumittra N, Loganathan SK, Madhavan D, Ramprasad VL, Arokiasamy T, Sumathi S, Karthiyayini T, Rachapalli SR, Kumaramanickavel G, Casey JR, Rajagopal R.","J Hum Genet. 2014 Aug	2014	NO	YES	2
84	Corneal dystrophy-causing SLC4A11 mutants: suitability for folding-correction therapy.,"/pubmed/24916015","Loganathan SK, Casey JR.","Hum Mutat. 2014 Sep	2014	NO	YES	2
85	Congenital hereditary endothelial dystrophy caused by SLC4A11 mutations progresses to Harboyan syndrome.,"/pubmed/24351571","Siddiqui S, Zenteno JC, Rice A, ChacГіn-Camacho O, Naylor SG, Rivera-de la Parra D, Spokes DM, James N, Toomes C, Inglehearn CF, Ali M.","Cornea. 2014 Mar	2014	NO	YES	2
86	Genetic screen of African Americans with Fuchs endothelial corneal dystrophy.,"/pubmed/24348007","Minear MA, Li YJ, Rimmler J, Balajonda E, Watson S, Allingham RR, Hauser MA, Klintworth GK, Afshari NA, Gregory SG.","Mol Vis. 2013 Dec 12	2013	NO	YES	2
87	Mice with a targeted disruption of Slc4a11 model the progressive corneal changes of congenital hereditary endothelial dystrophy.,"/pubmed/23942972","Han SB, Ang HP, Poh R, Chaurasia SS, Peh G, Liu J, Tan DT, Vithana EN, Mehta JS.","Invest Ophthalmol Vis Sci. 2013 Sep 27	2013	NO	NO	NA
88	Mutation analysis of the SLC4A11 gene in Indian families with congenital hereditary endothelial dystrophy 2 and a review of the literature.,"/pubmed/23922488","Kodaganur SG, Kapoor S, Veerappa AM, Tontanahal SJ, Sarda A, Yathish S, Prakash DR, Kumar A.","Mol Vis. 2013 Aug 2	2013	NO	YES	2
89	High throughput gene expression analysis identifies reliable expression markers of human corneal endothelial cells.,"/pubmed/23844023","Chng Z, Peh GS, Herath WB, Cheng TY, Ang HP, Toh KP, Robson P, Mehta JS, Colman A.","PLoS One. 2013 Jul 2	2013	NO	NO	NA
90	Transmembrane water-flux through SLC4A11: a route defective in genetic corneal diseases.,"/pubmed/23813972","Vilas GL, Loganathan SK, Liu J, Riau AK, Young JD, Mehta JS, Vithana EN, Casey JR.","Hum Mol Genet. 2013 Nov 15	2013	NO	YES	2
91	Ion transport function of SLC4A11 in corneal endothelium.,"/pubmed/23745003","Jalimarada SS, Ogando DG, Vithana EN, Bonanno JA.","Invest Ophthalmol Vis Sci. 2013 Jun 21	2013	NO	YES	2
92	Differential expression of the Slc4 bicarbonate transporter family in murine corneal endothelium and cell culture.,"/pubmed/23734078","Shei W, Liu J, Htoon HM, Aung T, Vithana EN.","Mol Vis. 2013 May 24	2013	NO	NO	NA
93	Genetics of the corneal endothelial dystrophies: an evidence-based review.,"/pubmed/23662738","Aldave AJ, Han J, Frausto RF.","Clin Genet. 2013 Aug	2013	Review	NA	NA
94	A novel nonsense mutation of the SLC4A11 gene in a Korean patient with autosomal recessive congenital hereditary endothelial dystrophy.,"/pubmed/23615275","Park SH, Jeong HJ, Kim M, Kim MS.","Cornea. 2013 Jul	2013	NO	YES	2
95	The genetics of Fuchs' corneal dystrophy.,"/pubmed/23585771","Iliff BW, Riazuddin SA, Gottsch JD.","Expert Rev Ophthalmol. 2012 Aug	2012	Review	NA	NA
96	Differing roles for TCF4 and COL8A2 in central corneal thickness and fuchs endothelial corneal dystrophy.,"/pubmed/23110055","Igo RP Jr, Kopplin LJ, Joseph P, Truitt B, Fondran J, Bardenstein D, Aldave AJ, Croasdale CR, Price MO, Rosenwasser M, Lass JH, Iyengar SK	2012	NO	NO	NA
97	Depletion of SLC4A11 causes cell death by apoptosis in an immortalized human corneal endothelial cell line.,"/pubmed/22447871","Liu J, Seet LF, Koh LW, Venkatraman A, Venkataraman D, Mohan RR, Praetorius J, Bonanno JA, Aung T, Vithana EN.","Invest Ophthalmol Vis Sci. 2012 Jun 5	2012	NO	YES	2
98	Oligomerization of SLC4A11 protein and the severity of FECD and CHED2 corneal dystrophies caused by SLC4A11 mutations.,"/pubmed/22072594","Vilas GL, Loganathan SK, Quon A, Sundaresan P, Vithana EN, Casey J.","Hum Mutat. 2012 Feb	2012	NO	YES	2
99	Hearing disability in patients with Fuchs' endothelial corneal dystrophy: unrecognized co-pathology?,"/pubmed/21966205","Stehouwer M, Bijlsma WR, Van der Lelij A.","Clin Ophthalmol. 2011	2011	NO	NO	NA
100	A biochemical framework for SLC4A11, the plasma membrane protein defective in corneal dystrophies.,"/pubmed/21288032","Vilas GL, Morgan PE, Loganathan SK, Quon A, Casey JR.","Biochemistry. 2011 Mar 29	2011	NO	YES	2
101	Congenital hereditary endothelial dystrophy - mutation analysis of SLC4A11 and genotype-phenotype correlation in a North Indian patient cohort.,"/pubmed/21203343","Paliwal P, Sharma A, Tandon R, Sharma N, Titiyal JS, Sen S, Nag TC, Vajpayee RB.","Mol Vis. 2010 Dec 31	2010	NO	YES	2
102	Missense mutations in the sodium borate cotransporter SLC4A11 cause late-onset Fuchs corneal dystrophy.,"/pubmed/20848555","Riazuddin SA, Vithana EN, Seet LF, Liu Y, Al-Saif A, Koh LW, Heng YM, Aung T, Meadows DN, Eghrari AO, Gottsch JD, Katsanis N.","Hum Mutat. 2010 Nov	2010	NO	YES	2
103	Age-severity relationships in families linked to FCD2 with retroillumination photography.,"/pubmed/20811064","McGlumphy EJ, Yeo WS, Riazuddin SA, Al-Saif A, Wang J, Eghrari AO, Meadows DN, Emmert DG, Katsanis N, Gottsch JD.","Invest Ophthalmol Vis Sci. 2010 Dec	2010	NO	NO	NA
104	SLC4A11 prevents osmotic imbalance leading to corneal endothelial dystrophy, deafness, and polyuria.,"/pubmed/20185830","GrГ¶ger N, FrГ¶hlich H, Maier H, Olbrich A, Kostin S, Braun T, Boettger T.","J Biol Chem. 2010 May 7	2010	NO	NO	NA
105	Genetic analysis of patients with Fuchs endothelial corneal dystrophy in India.,"/pubmed/20144242","Hemadevi B, Srinivasan M, Arunkumar J, Prajna NV, Sundaresan P.","BMC Ophthalmol. 2010 Feb 10	2010	NO	YES	2
106	Absence of phenotype-genotype correlation of patients expressing mutations in the SLC4A11 gene.,"/pubmed/20118786","Mehta JS, Hemadevi B, Vithana EN, Arunkumar J, Srinivasan M, Prajna V, Tan DT, Aung T, Sundaresan P.","Cornea. 2010 Mar	2010	NO	YES	2
107	Novel human pathological mutations. Gene symbol: SLC4A11. Disease: Corneal endothelial dystrophy 2.,"/pubmed/20108384","Chai SM, Vithana EN, Venkataraman D, Saleh H, Chekkalichintavida NP, al-Sayyed F, Aung T.","Hum Genet. 2010 Jan	2010	NO	YES	2
108	Slc4a11 gene disruption in mice: cellular targets of sensorineuronal abnormalities.,"/pubmed/19586905","Lopez IA, Rosenblatt MI, Kim C, Galbraith GC, Jones SM, Kao L, Newman D, Liu W, Yeh S, Pushkin A, Abuladze N, Kurtz I.","J Biol Chem. 2009 Sep 25	2009	NO	NO	NA
109	Mutational spectrum of SLC4A11 in autosomal recessive CHED in Saudi Arabia.,"/pubmed/19369245","Aldahmesh MA, Khan AO, Meyer BF, Alkuraya FS.","Invest Ophthalmol Vis Sci. 2009 Sep	2009	NO	YES	2
110	Corneal dystrophies.,"/pubmed/19236704","Klintworth GK.","Orphanet J Rare Dis. 2009 Feb 23	2009	Review	NA	NA
111	Congenital hereditary endothelial dystrophy with progressive sensorineural deafness (Harboyan syndrome).,"/pubmed/18922146","Desir J, Abramowicz M.","Orphanet J Rare Dis. 2008 Oct 15	2008	Review	NA	NA
112	Identification of mutations in the SLC4A11 gene in patients with recessive congenital hereditary endothelial dystrophy.,"/pubmed/18474783","Hemadevi B, Veitia RA, Srinivasan M, Arunkumar J, Prajna NV, Lesaffre C, Sundaresan P.","Arch Ophthalmol. 2008 May	2008	NO	YES	2
113	Mutation in the SLC4A11 gene associated with autosomal recessive congenital hereditary endothelial dystrophy in a large Saudi family.,"/pubmed/18363173","Shah SS, Al-Rajhi A, Brandt JD, Mannis MJ, Roos B, Sheffield VC, Syed NA, Stone EM, Fingert JH.","Ophthalmic Genet. 2008 Mar	2008	NO	YES	2
114	SLC4A11 mutations in Fuchs endothelial corneal dystrophy.,"/pubmed/18024964","Vithana EN, Morgan PE, Ramprasad V, Tan DT, Yong VH, Venkataraman D, Venkatraman A, Yam GH, Nagasamy S, Law RW, Rajagopal R, Pang CP, Kumaramanickevel G, Casey JR, Aung T.","Hum Mol Genet. 2008 Mar 1	2008	NO	YES	2
115	Mutational spectrum of the SLC4A11 gene in autosomal recessive congenital hereditary endothelial dystrophy.,"/pubmed/17679935","Sultana A, Garg P, Ramamurthy B, Vemuganti GK, Kannabiran C.","Mol Vis. 2007 Jul 26	2007	NO	YES	2
116	Autosomal recessive CHED associated with novel compound heterozygous mutations in SLC4A11.,"/pubmed/17667634","Aldave AJ, Yellore VS, Bourla N, Momi RS, Khan MA, Salem AK, Rayner SA, Glasgow BJ, Kurtz I.","Cornea. 2007 Aug	2007	NO	YES	2
117	Novel SLC4A11 mutations in patients with recessive congenital hereditary endothelial dystrophy (CHED2). Mutation in brief #958. Online.,"/pubmed/17397048","Ramprasad VL, Ebenezer ND, Aung T, Rajagopal R, Yong VH, Tuft SJ, Viswanathan D, El-Ashry MF, Liskova P, Tan DT, Bhattacharya SS, Kumaramanickavel G, Vithana EN.","Hum Mutat. 2007 May	2007	NO	YES	2
118	Genetic analysis of two Indian families affected with congenital hereditary endothelial dystrophy: two novel mutations in SLC4A11.,"/pubmed/17262014","Kumar A, Bhattacharjee S, Prakash DR, Sadanand CS.","Mol Vis. 2007 Jan 16	2007	NO	YES	2
119	Borate transporter SLC4A11 mutations cause both Harboyan syndrome and non-syndromic corneal endothelial dystrophy.,"/pubmed/17220209","Desir J, Moya G, Reish O, Van Regemorter N, Deconinck H, David KL, Meire FM, Abramowicz MJ.","J Med Genet. 2007 May	2007	NO	YES	2
120	Autosomal recessive corneal endothelial dystrophy (CHED2) is associated with mutations in SLC4A11.,"/pubmed/16825429","Jiao X, Sultana A, Garg P, Ramamurthy B, Vemuganti GK, Gangopadhyay N, Hejtmancik JF, Kannabiran C.","J Med Genet. 2007 Jan	2007	NO	YES	2
121	Mutations in sodium-borate cotransporter SLC4A11 cause recessive congenital hereditary endothelial dystrophy (CHED2).,"/pubmed/16767101","Vithana EN, Morgan P, Sundaresan P, Ebenezer ND, Tan DT, Mohamed MD, Anand S, Khine KO, Venkataraman D, Yong VH, Salto-Tellez M, Venkatraman A, Guo K, Hemadevi B, Srinivasan M, Prajna V, Khine M, Casey JR, Inglehearn CF, Aung T.","Nat Genet. 2006 Jul	2006	NO	YES	2
122	Recovery of endothelial function after vitrification of cornea at -110 degrees C.,"/pubmed/12091411","Armitage WJ, Hall SC, Routledge C.","Invest Ophthalmol Vis Sci. 2002 Jul	2002	NO	NO	NA
	*Aricle information consisted of Title,URL,Authors,Journal,Publication data
